# Supplementary material for: Nutrient supply alters transcriptome regulation in adipose tissue of pre-weaning Holstein calves
Source: PLoS One. 2018 Aug 6;13(8):e0201929. doi: 10.1371/journal.pone.0201929 (PMC6078305; doi:10.1371/journal.pone.0201929)
Supplement: S2 Table — (XLSX) [file pone.0201929.s002.xlsx]

## Sheet: Adipose tissue
ENTREZID	SYMBOL	GENENAME	log2FC (ENH vs. RES)	FC (ENH vs. RES)	P.Value	adj.P.Value
511158	LOC511158	lipocalin-1	3.79468	13.8776	0.000128341	0.0235758
534090	BDH1	3-hydroxybutyrate dehydrogenase 1	3.71668	13.1472	4.66919e-12	9.58398e-08
511885	PLEKHB1	pleckstrin homology domain containing B1	2.93022	7.62227	4.40301e-09	4.51881e-05
282167	CATHL5	cathelicidin 5	2.88837	7.40434	0.000346352	0.0338534
615569	FYB2	FYN binding protein 2	2.73278	6.64735	7.50311e-06	0.00767522
617491	MPV17L	MPV17 mitochondrial inner membrane protein like	2.68637	6.43693	0.000132582	0.0238717
537633	NPHS2	NPHS2, podocin	2.5906	6.02351	9.63043e-05	0.0214972
100297361	HCN2	hyperpolarization activated cyclic nucleotide gated potassium and sodium channel 2	2.57916	5.97594	3.54759e-07	0.00121363
505080	TGM3	transglutaminase 3	2.57804	5.97129	0.00109201	0.0537519
614846	HAVCR1	hepatitis A virus cellular receptor 1	2.50521	5.67733	2.1933e-07	0.00121363
282177	CHRNA5	cholinergic receptor nicotinic alpha 5 subunit	2.39927	5.27538	0.00397691	0.0902048
281561	UCP1	uncoupling protein 1	2.38684	5.23011	2.00372e-05	0.0123609
537451	GYS2	glycogen synthase 2	2.32324	5.00454	0.00050617	0.0383514
767949	PPP1R1A	protein phosphatase 1 regulatory inhibitor subunit 1A	2.23546	4.70913	0.000109947	0.022561
280801	GAT	glycine-N-acyltransferase-like	2.0373	4.10477	5.89098e-05	0.0171351
513753	EDN3	endothelin 3	1.99317	3.9811	1.36735e-05	0.0107947
532784	GRPR	gastrin releasing peptide receptor	1.98381	3.95536	2.32613e-06	0.00415237
514066	FBP2	fructose-bisphosphatase 2	1.91315	3.76629	0.000624539	0.0413526
534414	NTM	neurotrimin	1.86965	3.65445	3.55539e-06	0.0052127
532773	PLEKHA6	pleckstrin homology domain containing, family A member 6	1.86564	3.64431	2.012e-05	0.0123609
526488	LOC526488	heat shock transcription factor, Y-linked-like protein-like	1.84653	3.59634	0.00175369	0.0649752
538404	MYOM1	myomesin 1, 185kDa	1.79035	3.45899	0.00024889	0.0302636
522474	TCTEX1D1	Tctex1 domain containing 1	1.76395	3.39627	0.00802655	0.119908
615096	TBPL2	TATA-box binding protein like 2	1.71816	3.29017	0.0363808	0.236202
515712	BOLA	MHC class I heavy chain	1.71039	3.27249	0.0246488	0.195318
281160	FGF1	fibroblast growth factor 1	1.69139	3.22967	1.03055e-06	0.00211532
788463	GALR3	galanin receptor 3	1.6776	3.19896	0.00404294	0.090884
533798	ACSM3	acyl-CoA synthetase medium chain family member 3	1.6756	3.19452	0.00157869	0.0631157
777644	GSTA3	glutathione S-transferase alpha 3	1.65782	3.1554	4.03453e-05	0.0155893
616028	NUSAP1	nucleolar and spindle associated protein 1	1.65653	3.15257	0.000540019	0.0394847
520133	ADAMTS16	ADAM metallopeptidase with thrombospondin type 1 motif 16	1.64913	3.13645	0.000436444	0.0383514
510977	LY6E	lymphocyte antigen 6 family member E	1.64907	3.1363	6.85059e-06	0.0074008
510551	ADH6	alcohol dehydrogenase 6 (class V)	1.63977	3.11615	9.44962e-06	0.00843317
100296344	LOC100296344	Ig lambda chain V-I region NIG-64-like	1.59583	3.02269	0.00199361	0.0682016
533609	ACOT11	acyl-CoA thioesterase 11	1.59063	3.0118	3.07217e-07	0.00121363
540985	ME1	malic enzyme 1	1.57666	2.98279	5.20351e-05	0.016576
280813	HBB	hemoglobin, beta	1.5714	2.97193	0.00720613	0.115704
524639	PHOSPHO1	phosphoethanolamine/phosphocholine phosphatase	1.56979	2.96861	0.0048467	0.0989884
538603	PVALB	parvalbumin	1.5468	2.92169	0.00730732	0.11611
516210	CKB	creatine kinase B	1.54608	2.92023	2.01694e-05	0.0123609
508467	KIF11	kinesin family member 11	1.54362	2.91525	0.00019544	0.0288604
104968446	LOC104968446	histone H2A type 1	1.51019	2.84848	1.83215e-05	0.0123609
782652	FCGR2A	Fc fragment of IgG receptor IIa	1.50518	2.8386	0.000548917	0.0395336
511957	TDH	L-threonine dehydrogenase	1.50315	2.8346	0.0850142	0.339428
507002	OLFM1	olfactomedin 1	1.49604	2.82067	4.97203e-05	0.016576
617905	LOC617905	uncharacterized LOC617905	1.48893	2.80681	4.1772e-05	0.0155893
781806	FNDC4	fibronectin type III domain containing 4	1.481	2.79141	0.00284914	0.079136
613898	CENPA	centromere protein A	1.47083	2.77181	0.00094432	0.0504674
614354	CERS3	ceramide synthase 3	1.45832	2.74788	0.0255766	0.200071
531519	ASGR2	asialoglycoprotein receptor 2	1.44455	2.72177	0.000762605	0.0450671
515249	CKAP2	cytoskeleton associated protein 2	1.44299	2.71884	0.000259453	0.0309624
789390	NKD2	naked cuticle homolog 2	1.42625	2.68747	8.83038e-07	0.00201392
282478	SLC25A4	solute carrier family 25 member 4	1.42349	2.68233	0.000521048	0.038891
767818	PRC1	protein regulator of cytokinesis 1	1.41884	2.6737	0.00147146	0.0615137
613358	MT1E	metallothionein 1E	1.41225	2.66152	0.000302304	0.0317862
782865	LOC782865	olfactory receptor 481-like	1.40515	2.64844	0.00564202	0.105619
338050	SERPINA5	serpin family A member 5	1.39398	2.62802	0.00028029	0.0310412
537027	BUB1B	BUB1 mitotic checkpoint serine/threonine kinase B	1.38992	2.62064	6.65786e-05	0.0171351
514767	TGM5	transglutaminase 5	1.3832	2.60846	0.00333405	0.0830511
319141	GCAT	glycine C-acetyltransferase	1.37415	2.59215	5.8397e-07	0.00171237
281658	S100G	S100 calcium binding protein G	1.37136	2.58714	0.00325661	0.0822204
787696	TOP2A	DNA topoisomerase II alpha	1.37025	2.58514	0.00181257	0.0665561
518623	LOC518623	glycine-N-acyltransferase-like	1.36846	2.58195	0.00719045	0.115704
515385	FABP9	fatty acid binding protein 9, testis	1.36289	2.572	0.00107823	0.0534584
527645	LOC527645	histone H4	1.36271	2.57169	0.00682662	0.113368
532626	GPR37	G protein-coupled receptor 37	1.36164	2.56978	0.000250988	0.0302636
521987	IFI47	interferon gamma inducible protein 47	1.35426	2.55666	0.259435	0.568259
533089	CENPF	centromere protein F	1.35188	2.55245	0.000407959	0.0373829
280688	F9	coagulation factor IX	1.3494	2.54806	0.000446351	0.0383514
527854	KIF20A	kinesin family member 20A	1.34331	2.53732	0.00140023	0.0601727
100300124	SCUBE3	signal peptide, CUB domain and EGF like domain containing 3	1.33707	2.52637	0.013849	0.151759
518274	ANLN	anillin actin binding protein	1.32287	2.50163	0.000126712	0.0235758
505987	GK	glycerol kinase	1.31221	2.48322	0.00761038	0.117392
538465	TRIB3	tribbles pseudokinase 3	1.30891	2.47754	0.000510144	0.0383561
104973534	LOC104973534	uncharacterized LOC104973534	1.30696	2.47419	0.00205435	0.0689012
507711	ADHFE1	alcohol dehydrogenase, iron containing 1	1.30481	2.47051	0.000187454	0.0279676
513220	MKI67	marker of proliferation Ki-67	1.28729	2.44069	0.000246002	0.0302636
524808	HIST1H2AC	histone cluster 1, H2ac	1.26569	2.40442	0.00202776	0.0684628
107131377	TTK	TTK protein kinase	1.25971	2.39447	0.00906852	0.126281
514509	AGMAT	agmatinase	1.25574	2.38789	3.22992e-05	0.0150676
504417	PBLD	phenazine biosynthesis like protein domain containing	1.25571	2.38784	0.0030071	0.0809306
526291	SLC13A3	solute carrier family 13 member 3	1.25361	2.38438	0.000710257	0.0444474
616800	HIST1H3C	histone cluster 1, H3c	1.2536	2.38435	0.00702572	0.114589
101906178	LOC101906178	NADH dehydrogenase [ubiquinone] 1 alpha subcomplex subunit 12-like	1.24881	2.37645	0.00459842	0.0968074
788250	HIST1H3G	histone cluster 1, H3g	1.24634	2.37239	0.0183404	0.172145
511899	INSIG1	insulin induced gene 1	1.24582	2.37154	0.0366542	0.236891
509952	DECR1	2,4-dienoyl-CoA reductase 1	1.24317	2.36717	0.00424487	0.0927754
521231	PKD2L1	polycystin 2 like 1, transient receptor potential cation channel	1.24026	2.36241	0.000899379	0.04936
327690	NDUFB1	NADH:ubiquinone oxidoreductase subunit B1	1.2381	2.35888	0.00598432	0.108319
280894	PGF	placental growth factor	1.23786	2.35849	0.00261876	0.0768419
519632	NQO1	NAD(P)H quinone dehydrogenase 1	1.23056	2.34658	2.73978e-06	0.00432591
515376	CDC20	cell division cycle 20	1.23023	2.34605	0.000483462	0.0383514
617456	HJURP	Holliday junction recognition protein	1.22998	2.34563	0.000467711	0.0383514
614911	PLA2G5	phospholipase A2 group V	1.22871	2.34357	0.000235225	0.0302636
617811	ARHGAP11A	Rho GTPase activating protein 11A	1.22859	2.34338	0.00128275	0.0582218
767889	ACYP2	acylphosphatase 2	1.22853	2.34328	0.000222009	0.0302636
537688	PRPS2	phosphoribosyl pyrophosphate synthetase 2	1.22286	2.33409	9.05635e-05	0.0206887
540149	CYP4B1	cytochrome P450, family 4, subfamily B, polypeptide 1	1.22148	2.33185	0.125069	0.408005
615282	CDKN3	cyclin dependent kinase inhibitor 3	1.2138	2.31948	0.00631412	0.11002
327679	CCNB1	cyclin B1	1.20778	2.30982	0.000859319	0.0478005
281184	ASZ1	ankyrin repeat, SAM and basic leucine zipper domain containing 1	1.2023	2.30107	0.000805467	0.0464321
286812	GULO	L-gulono-gamma-lactone oxidase	1.20201	2.3006	0.000847637	0.047711
537634	TDRD5	tudor domain containing 5	1.19555	2.29032	0.00677383	0.113368
506766	MAP7	microtubule associated protein 7	1.19493	2.28934	0.000283449	0.0310412
539229	FAM69B	family with sequence similarity 69 member B	1.18415	2.2723	6.35339e-05	0.0171351
100296459	C18H19orf18	chromosome 18 open reading frame, human C19orf18	1.1794	2.26483	0.00454621	0.0960612
510039	CPB1	carboxypeptidase B1	1.17708	2.26119	0.25663	0.565435
615412	BAIAP2L1	BAI1 associated protein 2 like 1	1.17436	2.25692	0.000848413	0.047711
509161	DLGAP5	DLG associated protein 5	1.1717	2.25277	0.000180008	0.0279676
536818	SLC7A8	solute carrier family 7 member 8	1.17102	2.25171	0.0329375	0.224089
532262	TLR8	toll like receptor 8	1.16756	2.24632	0.0129654	0.148445
516058	HPD	4-hydroxyphenylpyruvate dioxygenase	1.1648	2.24201	0.000230992	0.0302636
538466	TECTB	tectorin beta	1.16091	2.23598	0.0262895	0.20256
781117	SLC46A3	solute carrier family 46 member 3	1.16076	2.23576	6.81685e-05	0.0172744
787465	LOC787465	histone H2B type 1-like	1.15618	2.22867	0.00423182	0.0927754
537127	KIF4A	kinesin family member 4A	1.15555	2.22769	0.00294485	0.0802736
104975676	LOC104975676	histone H2B type 1	1.1549	2.22669	0.00590577	0.108037
506962	UBE2C	ubiquitin conjugating enzyme E2 C	1.1536	2.22468	0.00334374	0.0830511
538789	NDC80	NDC80, kinetochore complex component	1.14868	2.2171	0.00531535	0.102989
786165	FMN1	formin 1	1.14862	2.21701	0.000386099	0.036521
101902670	LOC101902670	serine incorporator 2-like	1.14723	2.21488	0.100441	0.367824
514537	PCDH7	protocadherin 7	1.14264	2.20785	0.000274637	0.0310412
781772	FAM25A	family with sequence similarity 25 member A	1.13565	2.19718	0.0207364	0.182145
104968463	CIART	circadian associated repressor of transcription	1.13268	2.19266	0.086322	0.341923
508882	FAP	fibroblast activation protein alpha	1.13164	2.19107	2.18798e-05	0.0127792
508167	RRM2	ribonucleotide reductase regulatory subunit M2	1.1306	2.1895	0.00605345	0.10837
539020	BCL6	B-cell CLL/lymphoma 6	1.13011	2.18875	0.00241526	0.0735699
616818	S100A8	S100 calcium binding protein A8	1.12454	2.18032	0.0027893	0.078532
535311	HOMER1	homer scaffolding protein 1	1.11905	2.17203	1.79033e-05	0.0123609
506404	CENPK	centromere protein K	1.11105	2.16002	0.00259185	0.0765866
618106	CNIH2	cornichon family AMPA receptor auxiliary protein 2	1.11043	2.1591	0.00281483	0.078823
281528	TGM2	transglutaminase 2	1.10558	2.15185	0.00230363	0.0724244
617375	POLR2L	RNA polymerase II subunit L	1.10525	2.15136	0.203574	0.507215
780876	LOC780876	MAD2 mitotic arrest deficient-like 1 (yeast)-like	1.10035	2.14406	0.00674235	0.113368
100294723	LOC100294723	killer cell lectin-like receptor subfamily F member 2	1.10004	2.1436	0.00742485	0.116873
528329	LOC528329	uncharacterized LOC528329	1.09741	2.1397	0.00353497	0.0859256
533526	CCNE1	cyclin E1	1.09442	2.13527	4.76217e-05	0.016576
504256	CLGN	calmegin	1.09335	2.13369	4.17623e-05	0.0155893
101903567	LOC101903567	cytochrome c oxidase subunit 7C, mitochondrial	1.08638	2.12341	0.132864	0.419821
280705	TF	transferrin	1.08535	2.12189	0.103004	0.372491
525716	S100B	S100 calcium binding protein B	1.08319	2.11872	7.52494e-07	0.00193071
506953	ITGA7	integrin subunit alpha 7	1.0767	2.1092	4.14081e-05	0.0155893
505865	FOLH1B	folate hydrolase 1B	1.07546	2.10739	0.00109119	0.0537519
767877	CCDC152	coiled-coil domain containing 152	1.07278	2.10348	0.000398242	0.0371559
101906855	LOC101906855	small ubiquitin-related modifier 1 pseudogene	1.07127	2.10128	0.0205285	0.18139
101905343	LOC101905343	small integral membrane protein 10-like protein 2A	1.07052	2.1002	0.0126158	0.1461
509235	ACE2	angiotensin I converting enzyme 2	1.06035	2.08544	0.0152658	0.15922
535727	SLC27A2	solute carrier family 27 member 2	1.05855	2.08284	0.214204	0.519036
617403	TMEM52	transmembrane protein 52	1.05312	2.07501	0.000210407	0.0299917
404114	REG3A	regenerating islet-derived 3 alpha	1.0528	2.07455	0.410402	0.693003
104973965	LOC104973965	uncharacterized LOC104973965	1.05099	2.07196	0.000471846	0.0383514
512150	LOC512150	myeloid-associated differentiation marker-like	1.05004	2.07059	0.120737	0.402116
511135	ACLY	ATP citrate lyase	1.04972	2.07013	0.00208694	0.0692055
539709	FN3K	fructosamine 3 kinase	1.04861	2.06854	0.000112112	0.022561
509004	CD1B	CD1b molecule	1.04138	2.0582	0.0217004	0.186301
538905	FNDC5	fibronectin type III domain containing 5	1.03879	2.0545	0.000188031	0.0279676
101902366	LOC101902366	axin interactor, dorsalization-associated protein pseudogene	1.03787	2.05319	0.0297201	0.214238
518308	PRUNE2	prune homolog 2	1.03671	2.05154	0.0557438	0.284848
506900	HIST1H2AC	histone cluster 1, H2ac	1.03455	2.04847	0.0752729	0.322521
281667	CCNA2	cyclin A2	1.03408	2.04781	0.00293152	0.0801912
522692	GP5	glycoprotein V platelet	1.02972	2.04163	0.0085339	0.122322
616348	ARL14EPL	ADP ribosylation factor like GTPase 14 effector protein like	1.02965	2.04153	0.00185847	0.0669246
511713	LOC511713	PDZ domain-containing protein MAGIX	1.0287	2.04019	0.000459094	0.0383514
527595	MCM10	minichromosome maintenance 10 replication initiation factor	1.02498	2.03493	4.46208e-05	0.0163551
517509	CGNL1	cingulin like 1	1.02375	2.03319	0.00037765	0.0360207
615572	MID1IP1	MID1 interacting protein 1	1.02186	2.03053	0.0110318	0.137235
100297709	PNPLA3	patatin-like phospholipase domain containing 3	1.01927	2.0269	0.0227911	0.190399
507323	RIMKLA	ribosomal modification protein rimK like family member A	1.01915	2.02672	2.0475e-05	0.0123609
616790	HIST1H2AG	histone cluster 1, H2ag	1.01751	2.02442	0.0303009	0.216429
281333	MUC1	mucin 1, cell surface associated	1.0167	2.02329	0.112985	0.387361
536930	TMEM266	transmembrane protein 266	1.0152	2.02119	0.00153825	0.0622763
514047	CTRC	chymotrypsin C	1.0149	2.02077	0.372698	0.66325
101902002	LOC101902002	cytochrome c oxidase subunit 6A1, mitochondrial pseudogene	1.01481	2.02064	0.0196333	0.177956
513551	CENPN	centromere protein N	1.00927	2.01289	0.00146501	0.0613688
511240	LOC511240	protein HP-25 homolog 1	1.00024	2.00033	0.0701316	0.312052
280740	CA2	carbonic anhydrase II	0.99788	1.99706	0.0201336	0.179768
530509	SLC26A8	solute carrier family 26 member 8	0.997107	1.99599	0.000739676	0.0447864
526704	VNN1	vanin 1	0.996168	1.9947	0.00699506	0.11435
617536	TMCO5A	transmembrane and coiled-coil domains 5A	0.995837	1.99424	0.000495024	0.0383514
100336936	CDS1	CDP-diacylglycerol synthase 1	0.993792	1.99141	0.000500737	0.0383514
618350	CISD3	CDGSH iron sulfur domain 3	0.99212	1.98911	0.000403126	0.0372728
282340	RNASE1	ribonuclease, RNase A family, 1 (pancreatic)	0.99205	1.98901	0.153204	0.447745
510749	PANK3	pantothenate kinase 3	0.986448	1.9813	0.000316536	0.032006
338086	COX7A1	cytochrome c oxidase subunit 7A1	0.985784	1.98039	0.000392873	0.0369626
104971670	LOC104971670	uncharacterized LOC104971670	0.985524	1.98003	0.00170803	0.0644162
516949	GBP5	guanylate binding protein 5	0.985123	1.97948	0.017172	0.167684
508202	KRT79	keratin 79	0.983281	1.97696	0.00708547	0.114971
282384	TM7SF2	transmembrane 7 superfamily member 2	0.981393	1.97437	0.000640226	0.0418512
783540	LOC783540	zinc finger protein 791	0.98095	1.97376	0.0198927	0.179009
513593	SERINC2	serine incorporator 2	0.980238	1.97279	0.201099	0.504546
281585	ABCB1	ATP binding cassette subfamily B member 1	0.974999	1.96564	0.0831708	0.336618
615066	LOC615066	anaphase-promoting complex subunit 11	0.973461	1.96355	0.0350758	0.231724
504199	NIT1	nitrilase 1	0.971136	1.96038	0.000502251	0.0383514
531234	NCAPG	non-SMC condensin I complex subunit G	0.968811	1.95723	0.00257316	0.0763248
282353	SLC1A1	solute carrier family 1 member 1	0.965614	1.95289	0.000140437	0.0248872
535869	RNF128	ring finger protein 128, E3 ubiquitin protein ligase	0.964908	1.95194	6.44993e-06	0.00735507
107131855	FBXO24	F-box protein 24	0.963053	1.94943	0.0362011	0.235362
515723	STK40	serine/threonine kinase 40	0.962251	1.94835	0.000482508	0.0383514
512293	LOC512293	G2/mitotic-specific cyclin-B1 pseudogene	0.962109	1.94816	0.0174851	0.169252
101902807	LOC101902807	syntenin-1 pseudogene	0.961263	1.94701	0.0583238	0.290184
530171	KLHDC7A	kelch domain containing 7A	0.95983	1.94508	0.00621582	0.109334
282105	TYRP1	tyrosinase related protein 1	0.959099	1.9441	7.58537e-05	0.0181043
530237	VWA2	von Willebrand factor A domain containing 2	0.958998	1.94396	0.00073424	0.0446844
541240	SLC16A10	solute carrier family 16 member 10	0.956157	1.94014	0.000130513	0.0237072
539794	DCLRE1B	DNA cross-link repair 1B	0.955895	1.93978	0.00145853	0.0612225
281387	PENK	proenkephalin	0.954632	1.93809	0.000975789	0.0506613
504241	CTRB1	chymotrypsinogen B1	0.953334	1.93634	0.377652	0.66727
521454	SLC12A8	solute carrier family 12 member 8	0.945502	1.92586	0.000111546	0.022561
617443	LOC617443	uncharacterized LOC617443	0.940301	1.91893	0.000265366	0.0310412
788468	ZNF106	zinc finger protein 106	0.939385	1.91771	0.000186309	0.0279676
785580	CPNE9	copine family member 9	0.938877	1.91704	0.000332043	0.033085
104971095	LOC104971095	salivary glue protein Sgs-3-like	0.938641	1.91672	0.00671955	0.113368
787969	KNL1	kinetochore scaffold 1	0.938467	1.91649	0.0123227	0.144369
513537	ALDH8A1	aldehyde dehydrogenase 8 family member A1	0.937605	1.91535	3.69321e-05	0.0155893
618012	LOC618012	histone H2B type 1	0.935575	1.91265	0.0273636	0.205965
534092	DDR1	discoidin domain receptor tyrosine kinase 1	0.935334	1.91233	0.00306113	0.0810875
282113	UPK1B	uroplakin 1B	0.934444	1.91115	0.171511	0.470082
107133465	LOC107133465	ubiquitin-conjugating enzyme E2 D3 pseudogene	0.934105	1.91071	0.0227109	0.190271
281681	CENPE	centromere protein E	0.933477	1.90987	0.000186227	0.0279676
783993	LOC783993	ferritin light chain	0.932639	1.90876	0.0112842	0.138529
506062	PMP2	peripheral myelin protein 2	0.932612	1.90873	0.00140902	0.0602453
785479	LOC785479	non-histone chromosomal protein HMG-14	0.93239	1.90844	0.00505329	0.100745
513523	ORC1	origin recognition complex subunit 1	0.931584	1.90737	0.000410373	0.037437
524925	TTK	TTK protein kinase	0.930468	1.90589	0.104227	0.374671
616003	TM6SF1	transmembrane 6 superfamily member 1	0.929829	1.90505	0.0028322	0.0789862
516263	LOC516263	olfactory receptor 502	0.928251	1.90297	0.0061421	0.108777
783096	LOC783096	leukocyte immunoglobulin-like receptor subfamily A member 6	0.927267	1.90167	0.000271015	0.0310412
506921	SLC15A2	solute carrier family 15 member 2	0.927071	1.90141	0.0248535	0.19611
539224	PAK6	p21 (RAC1) activated kinase 6	0.926708	1.90093	0.00133479	0.0596223
539244	ASB2	ankyrin repeat and SOCS box containing 2	0.92668	1.9009	0.00428724	0.0931216
781044	RHOU	ras homolog family member U	0.925149	1.89888	2.32799e-05	0.0129147
104974671	LOC104974671	phospholipase A2	0.921176	1.89366	0.168329	0.465813
534101	BMPER	BMP binding endothelial regulator	0.920765	1.89312	0.046335	0.262882
526890	SLC5A9	solute carrier family 5 member 9	0.919855	1.89193	0.00289894	0.0797637
540737	PCLAF	PCNA clamp associated factor	0.917204	1.88845	0.000956607	0.0506242
404143	GHITM	growth hormone inducible transmembrane protein	0.915205	1.88584	0.00105259	0.0528249
613999	HAVCR1	hepatitis A virus cellular receptor 1	0.915147	1.88576	0.0275798	0.206533
282029	RAB3A	RAB3A, member RAS oncogene family	0.912542	1.88236	2.88161e-05	0.0144263
523202	CUBN	cubilin	0.911835	1.88144	0.000809836	0.0464321
615157	SCX	scleraxis bHLH transcription factor	0.911338	1.88079	0.0448085	0.258936
507661	MIS18BP1	MIS18 binding protein 1	0.910252	1.87937	0.00548916	0.104546
508861	SAT1	spermidine/spermine N1-acetyltransferase 1	0.909506	1.8784	0.00152979	0.0620564
100296460	EPOP	elongin BC and polycomb repressive complex 2 associated protein	0.909304	1.87814	4.10919e-05	0.0155893
280748	CEL	carboxyl ester lipase	0.908246	1.87676	0.264815	0.573316
513137	TMEM72	transmembrane protein 72	0.905682	1.87343	7.73604e-05	0.0182517
614522	LOC614522	transmembrane protein 56	0.905565	1.87328	0.00128493	0.0582218
505707	FAM78B	family with sequence similarity 78 member B	0.905124	1.87271	0.0172142	0.167912
508954	SORD	sorbitol dehydrogenase	0.903645	1.87079	2.42758e-06	0.00415237
281719	CRYAB	crystallin alpha B	0.902819	1.86972	0.00844523	0.121391
532586	DEPDC7	DEP domain containing 7	0.901741	1.86832	6.36932e-05	0.0171351
616776	HIST1H2BI	histone cluster 1, H2bi	0.899967	1.86602	0.0056602	0.105619
521656	LOC521656	cytochrome P450, family 2, subfamily J	0.899687	1.86566	0.000247813	0.0302636
532884	MNS1	meiosis specific nuclear structural 1	0.89832	1.86389	0.000144797	0.0249756
280836	LEP	leptin	0.897501	1.86284	0.0446933	0.258557
338060	NDUFA10	NADH:ubiquinone oxidoreductase subunit A10	0.893832	1.85811	0.000154971	0.026032
539383	LOC539383	alpha-amylase 2B	0.893246	1.85735	0.359434	0.653431
281093	CRYZ	crystallin zeta	0.892401	1.85626	6.00291e-05	0.0171351
526726	SDR16C5	short chain dehydrogenase/reductase family 16C member 5	0.891739	1.85541	0.00227302	0.0718248
788285	LOC788285	olfactory receptor 6C74	0.887599	1.8501	0.00679932	0.113368
614629	BOLA3	bolA family member 3	0.887451	1.8499	6.35531e-05	0.0171351
281358	NPR3	natriuretic peptide receptor 3	0.887048	1.84939	0.00564409	0.105619
785161	LOC785161	DBH-like monooxygenase protein 1 pseudogene	0.886268	1.84839	0.396944	0.682157
784362	SCEL	sciellin	0.885283	1.84713	0.00929555	0.127968
616634	HIST1H2AH	histone cluster 1, H2ah	0.885044	1.84682	0.0118781	0.141421
497200	ORM1	orosomucoid 1	0.88451	1.84614	0.0192384	0.175975
100125303	GRTP1	growth hormone regulated TBC protein 1	0.883976	1.84545	0.000612442	0.0412974
540119	MCHR1	melanin concentrating hormone receptor 1	0.883767	1.84519	0.000282211	0.0310412
511762	ABCA7	ATP binding cassette subfamily A member 7	0.882914	1.8441	0.000268203	0.0310412
101903478	LOC101903478	40S ribosomal protein S27-like	0.882609	1.84371	0.0338721	0.22731
515845	FANCD2	Fanconi anemia complementation group D2	0.880801	1.8414	0.0060108	0.108331
281426	PRND	prion like protein doppel	0.880711	1.84128	0.0411256	0.248495
539162	NIPA1	non imprinted in Prader-Willi/Angelman syndrome 1	0.880251	1.8407	3.85866e-05	0.0155893
527397	LOC527397	DEP domain-containing protein 1A	0.877501	1.83719	0.02693	0.204199
104969593	TAAR1	trace amine associated receptor 1	0.877086	1.83666	0.00797343	0.119563
533049	BOLA	non-classical MHC class I antigen	0.877081	1.83666	0.114669	0.390157
789468	PAIP2B	poly(A) binding protein interacting protein 2B	0.876705	1.83618	0.00293792	0.0801912
617654	LOC617654	glyceraldehyde-3-phosphate dehydrogenase pseudogene	0.875013	1.83402	0.00368455	0.0874324
101905946	LOC101905946	cytochrome c oxidase subunit 7C, mitochondrial pseudogene	0.874887	1.83386	0.0553806	0.283758
504585	SPAG5	sperm associated antigen 5	0.871432	1.82948	0.00140127	0.0601727
513177	PTGR1	prostaglandin reductase 1	0.871061	1.82901	0.0228876	0.190641
615103	SERPINA3-3	endopin 1b	0.869807	1.82742	0.0535323	0.280761
539188	GPT	glutamic--pyruvic transaminase	0.86773	1.82479	0.005372	0.103388
514807	HABP4	hyaluronan binding protein 4	0.866061	1.82268	0.00030787	0.0317862
101907000	LOC101907000	up-regulated during skeletal muscle growth protein 5	0.863655	1.81964	0.0816597	0.33416
511112	CCL21	C-C motif chemokine ligand 21	0.863295	1.81919	0.0150406	0.157996
101907436	LOC101907436	HIG1 domain family member 1A, mitochondrial pseudogene	0.862423	1.81809	0.0548091	0.282241
101906045	LOC101906045	p53 apoptosis effector related to PMP-22 pseudogene	0.85889	1.81364	0.0407384	0.247542
518368	PARM1	prostate androgen-regulated mucin-like protein 1	0.856791	1.81101	0.000235566	0.0302636
511161	LOC511161	nicotinamide N-methyltransferase	0.856728	1.81093	0.183867	0.485221
617852	KCNC3	potassium voltage-gated channel subfamily C member 3	0.856459	1.81059	0.0012659	0.0581294
510390	ATP6AP1L	ATPase H+ transporting accessory protein 1 like	0.855918	1.80991	0.0638421	0.300827
514011	LOC514011	uncharacterized LOC514011	0.855697	1.80963	1.47124e-05	0.0111847
107133477	LOC107133477	FRAS1-related extracellular matrix protein 3-like	0.85463	1.80829	0.000725235	0.0446844
613815	TMEM37	transmembrane protein 37	0.854432	1.80805	0.00961314	0.130215
782054	LOC782054	S-phase kinase-associated protein 1 pseudogene	0.853444	1.80681	0.068601	0.309542
281787	GLYAT	glycine-N-acyltransferase	0.852205	1.80526	0.00986313	0.131376
513675	DMPK	DM1 protein kinase	0.851688	1.80461	0.00967238	0.130529
782090	LOC782090	eukaryotic translation initiation factor 2 subunit 1 pseudogene	0.850957	1.8037	0.0538023	0.281096
523460	CHST13	carbohydrate sulfotransferase 13	0.850812	1.80352	0.0626394	0.298805
282855	PCK1	phosphoenolpyruvate carboxykinase 1	0.85071	1.80339	0.00417864	0.0925021
505355	ECI2	enoyl-CoA delta isomerase 2	0.850241	1.8028	0.00259242	0.0765866
516237	MSLN	mesothelin	0.848799	1.801	0.112134	0.385987
613972	APOD	apolipoprotein D	0.845547	1.79695	0.0652623	0.303827
509875	CCDC3	coiled-coil domain containing 3	0.843258	1.7941	0.0152333	0.159143
533086	HSD17B6	hydroxysteroid (17-beta) dehydrogenase 6	0.843026	1.79381	0.00365982	0.0872044
510382	LOC510382	guanylate-binding protein 6-like	0.842047	1.79259	0.468506	0.738089
534183	LHPP	phospholysine phosphohistidine inorganic pyrophosphate phosphatase	0.841888	1.79239	6.6123e-05	0.0171351
785568	LOC785568	mortality factor 4-like protein 1 pseudogene	0.841403	1.79179	0.0250117	0.197154
512044	ACAT2	acetyl-CoA acetyltransferase 2	0.839331	1.78922	0.0189794	0.174774
614700	MGC148714	cytochrome c oxidase subunit 6C	0.838128	1.78773	0.000977389	0.0506613
541185	M1AP	meiosis 1 associated protein	0.836813	1.7861	0.0237416	0.192366
507076	MOXD1	monooxygenase DBH like 1	0.83639	1.78558	0.323082	0.622662
525643	OTOP1	otopetrin 1	0.834893	1.78372	0.00908723	0.126286
782446	DIO1	iodothyronine deiodinase 1	0.832602	1.78089	0.0115342	0.139924
534781	PBK	PDZ binding kinase	0.832044	1.78021	0.00703601	0.11462
280897	PLG	plasminogen	0.831782	1.77988	0.0031862	0.0818918
781648	LAP3	leucine aminopeptidase 3	0.83142	1.77944	0.000345501	0.0338534
538954	PRKAA2	protein kinase AMP-activated catalytic subunit alpha 2	0.830466	1.77826	0.00746386	0.117062
286762	CPA1	carboxypeptidase A1	0.829151	1.77664	0.463543	0.734197
767914	C2H2orf88	chromosome 2 open reading frame, human C2orf88	0.828751	1.77615	0.0172198	0.167912
532890	SLC10A1	solute carrier family 10 member 1	0.82826	1.77554	0.0021784	0.070638
512383	KLHL31	kelch like family member 31	0.828069	1.77531	0.00308549	0.0813
541235	PPM1L	protein phosphatase, Mg2+/Mn2+ dependent 1L	0.826744	1.77368	0.000545519	0.0394847
280742	CA6	carbonic anhydrase 6	0.826715	1.77364	9.12205e-06	0.00843317
767843	POLR3H	RNA polymerase III subunit H	0.826617	1.77352	0.00194794	0.0681306
534509	HPX	hemopexin	0.82625	1.77307	0.0691673	0.310567
614661	CORO6	coronin 6	0.825622	1.7723	0.000308167	0.0317862
613731	FGF9	fibroblast growth factor 9	0.825183	1.77176	0.0291338	0.212591
493992	ST6GAL2	ST6 beta-galactoside alpha-2,6-sialyltransferase 2	0.824718	1.77119	0.00991487	0.131481
788144	OR6C3	olfactory receptor, family 6, subfamily C, member 3	0.821334	1.76704	0.00125231	0.0580246
535887	PANK1	pantothenate kinase 1	0.821301	1.767	0.0104484	0.134236
529511	LOC529511	olfactory receptor 5I1	0.819077	1.76428	0.0170623	0.16709
407121	NEB	nebulin	0.818958	1.76413	0.041697	0.249938
107132322	LOC107132322	DEP domain-containing protein 1A-like	0.817066	1.76182	0.024367	0.194342
505183	LOC505183	histone H2B type 1	0.8165	1.76113	0.0171549	0.167676
281900	LHCGR	luteinizing hormone/choriogonadotropin receptor	0.815769	1.76024	0.117659	0.396629
504535	CHAF1A	chromatin assembly factor 1 subunit A	0.814862	1.75913	0.00848218	0.121752
282535	BOLA-DQA2	major histocompatibility complex, class II, DQ alpha 2	0.814587	1.75879	0.605363	0.82379
617315	FAM217A	family with sequence similarity 217 member A	0.813112	1.757	0.00955289	0.129942
100295940	LOC100295940	beta-defensin 103A	0.811262	1.75475	0.000875108	0.0484164
541106	RRAGD	Ras related GTP binding D	0.81119	1.75466	0.00454894	0.0960612
506438	CYP46A1	cytochrome P450, family 46, subfamily A, polypeptide 1	0.810376	1.75367	0.00129474	0.0584082
104975039	LOC104975039	small integral membrane protein 20 pseudogene	0.806771	1.74929	0.00710228	0.114971
534849	ASPM	abnormal spindle microtubule assembly	0.805883	1.74822	0.0282394	0.209438
515654	ATF5	activating transcription factor 5	0.805519	1.74777	0.000148771	0.025237
514216	TCF19	transcription factor 19	0.805436	1.74767	0.00987667	0.131383
539190	WDR45	WD repeat domain 45	0.805194	1.74738	0.00309915	0.0814509
505705	MS4A13	membrane spanning 4-domains A13	0.804921	1.74705	0.102899	0.372438
518526	LOC518526	CD36 molecule (thrombospondin receptor)	0.804653	1.74673	0.0130328	0.148669
504350	ENPEP	glutamyl aminopeptidase	0.804025	1.74596	0.150293	0.443151
505886	IQGAP3	IQ motif containing GTPase activating protein 3	0.803584	1.74543	0.00284845	0.079136
100297097	LOC100297097	UPF0061 protein azo1574	0.802566	1.7442	0.00125693	0.0581074
508561	FAM83D	family with sequence similarity 83 member D	0.802473	1.74409	0.0963301	0.360496
404071	MT1A	metallothionein-1A	0.800943	1.74224	0.00107685	0.0534584
787062	CCDC170	coiled-coil domain containing 170	0.798798	1.73965	0.000498723	0.0383514
101903385	LOC101903385	tigger transposable element-derived protein 1-like	0.797698	1.73833	0.00122929	0.05774
107133077	LOC107133077	uncharacterized LOC107133077	0.796978	1.73746	0.00513926	0.101915
101903955	LOC101903955	ribose-phosphate pyrophosphokinase 2-like	0.796974	1.73745	0.000290653	0.0311857
280691	H4	histone H4	0.795581	1.73578	0.00230831	0.0724244
281482	DHRS3	dehydrogenase/reductase 3	0.795028	1.73511	0.000119414	0.0233437
614923	LOC614923	sialic acid-binding Ig-like lectin 14	0.794539	1.73452	0.000354698	0.0343493
107131349	LOC107131349	biogenesis of lysosome-related organelles complex 1 subunit 1 pseudogene	0.792681	1.73229	0.00155747	0.0625609
506029	STRADB	STE20-related kinase adaptor beta	0.792331	1.73187	5.39201e-06	0.00691728
534297	METRNL	meteorin like, glial cell differentiation regulator	0.791679	1.73109	0.00107524	0.0534584
513762	GLRX2	glutaredoxin 2	0.78969	1.7287	6.42028e-05	0.0171351
538436	CCNE2	cyclin E2	0.7887	1.72752	0.000735815	0.0446844
510101	RAB33A	RAB33A, member RAS oncogene family	0.787571	1.72617	0.0175685	0.16942
506518	PEX11G	peroxisomal biogenesis factor 11 gamma	0.787324	1.72587	0.000100984	0.0218948
508022	CDCA8	cell division cycle associated 8	0.786424	1.72479	0.00301887	0.0809306
513594	CEP55	centrosomal protein 55	0.786379	1.72474	0.011305	0.138596
280717	ALB	albumin	0.786266	1.7246	0.268803	0.577994
535917	CA10	carbonic anhydrase 10	0.785879	1.72414	0.0898267	0.347891
507226	TPX2	TPX2, microtubule nucleation factor	0.783719	1.72156	0.0124762	0.145503
787621	LOC787621	Ig kappa chain V-III region NG9-like	0.78246	1.72006	0.000379055	0.0360207
783256	BRIP1	BRCA1 interacting protein C-terminal helicase 1	0.782174	1.71972	0.00183402	0.0665814
282122	VEGFC	vascular endothelial growth factor C	0.781239	1.71861	0.00307541	0.081276
101905041	LOC101905041	uncharacterized LOC101905041	0.78078	1.71806	0.0950112	0.357691
540376	AMACR	alpha-methylacyl-CoA racemase	0.780138	1.7173	0.00563303	0.105619
528249	MCMDC2	minichromosome maintenance domain containing 2	0.779269	1.71626	0.00059854	0.0412958
783257	ABCB6	ATP binding cassette subfamily B member 6 (Langereis blood group)	0.778353	1.71517	0.000205137	0.0298627
100196897	LOC100196897	uncharacterized LOC100196897	0.776276	1.7127	0.0122771	0.144188
513197	CFI	complement factor I	0.774967	1.71115	0.123112	0.405486
515748	KIF23	kinesin family member 23	0.774047	1.71006	0.0206356	0.182101
539530	TTLL1	tubulin tyrosine ligase like 1	0.774001	1.71001	1.29481e-05	0.0106309
783202	LOC783202	cytochrome c oxidase subunit 8A, mitochondrial	0.773473	1.70938	0.0726911	0.317064
514547	MAP1LC3A	microtubule associated protein 1 light chain 3 alpha	0.769824	1.70506	0.0010915	0.0537519
511644	TPMT	thiopurine S-methyltransferase	0.769713	1.70493	6.67838e-05	0.0171351
504599	LOC504599	histone H3.2	0.769645	1.70485	0.0052043	0.102607
614027	SIRT3	sirtuin 3	0.767066	1.7018	0.000186193	0.0279676
281061	CDK1	cyclin dependent kinase 1	0.766993	1.70172	0.000925072	0.0502329
506185	OGFOD3	2-oxoglutarate and iron dependent oxygenase domain containing 3	0.766438	1.70107	1.64834e-05	0.0120835
526789	LOC526789	histone H4	0.766417	1.70104	0.0885433	0.345637
535021	LACTB2	lactamase beta 2	0.765933	1.70047	0.000505898	0.0383514
523367	SHCBP1	SHC binding and spindle associated 1	0.765213	1.69962	0.00093931	0.0504674
506001	HOGA1	4-hydroxy-2-oxoglutarate aldolase 1	0.764241	1.69848	0.0635528	0.300227
617866	CENPU	centromere protein U	0.762754	1.69673	0.0385901	0.241751
616901	CERS6	ceramide synthase 6	0.761859	1.69567	0.000517448	0.0387633
533233	APC	APC, WNT signaling pathway regulator	0.761264	1.69497	0.0154389	0.159512
521920	SULT1B1	sulfotransferase family, cytosolic, 1B, member 1	0.760734	1.69435	0.0221514	0.188351
525863	LOC525863	histone H4	0.759884	1.69335	0.103732	0.373704
281752	CELA3B	chymotrypsin-like elastase family, member 3B	0.759088	1.69242	0.410091	0.692893
540480	ZC2HC1C	zinc finger C2HC-type containing 1C	0.758416	1.69163	0.0153747	0.159512
613288	WNT11	Wnt family member 11	0.756992	1.68996	0.0142425	0.154169
540455	PIMREG	PICALM interacting mitotic regulator	0.756355	1.68922	0.0017321	0.064681
526211	PDE1C	phosphodiesterase 1C	0.756268	1.68912	0.0161169	0.162403
529720	PROX2	prospero homeobox 2	0.756006	1.68881	0.00191679	0.0681306
509427	AP3M2	adaptor related protein complex 3 mu 2 subunit	0.755196	1.68786	0.00264771	0.0772541
531444	CISD1	CDGSH iron sulfur domain 1	0.754934	1.68755	0.00209413	0.0692769
100295842	LOC100295842	elafin	0.754598	1.68716	0.0466701	0.263672
616109	UQCR10	ubiquinol-cytochrome c reductase, complex III subunit X	0.754509	1.68706	0.000456651	0.0383514
504502	CPT2	carnitine palmitoyltransferase 2	0.753711	1.68612	7.17239e-05	0.0175263
538654	TMEM110	transmembrane protein 110	0.753028	1.68533	0.00795991	0.119563
107131239	LOC107131239	adhesion G protein-coupled receptor E2-like	0.752648	1.68488	0.107271	0.379368
100297538	SLC4A5	solute carrier family 4 member 5	0.752644	1.68488	0.00673253	0.113368
513055	RGS2	regulator of G-protein signaling 2, 24kDa	0.752164	1.68432	0.256168	0.564817
281975	PDE6C	phosphodiesterase 6C	0.750006	1.6818	0.000648566	0.0421281
101908804	LOC101908804	zinc finger protein 836-like	0.749954	1.68174	9.07135e-05	0.0206887
507930	LOC507930	ras-related GTP-binding protein C pseudogene	0.749769	1.68152	0.324569	0.623909
101903205	LOC101903205	alpha-2-macroglobulin receptor-associated protein pseudogene	0.748685	1.68026	0.0117545	0.140761
104973000	SOD2	superoxide dismutase 2	0.746749	1.67801	0.000247535	0.0302636
538974	TMEM19	transmembrane protein 19	0.746606	1.67784	0.000210155	0.0299917
281495	SOD1	superoxide dismutase 1	0.745399	1.67644	0.00135599	0.0596223
281758	FABP3	fatty acid binding protein 3	0.744339	1.67521	0.0111685	0.137695
517909	SGK2	SGK2, serine/threonine kinase 2	0.743268	1.67396	0.00315433	0.0818918
100295800	COX17	COX17, cytochrome c oxidase copper chaperone	0.742156	1.67267	0.000242115	0.0302636
783774	NRK	Nik related kinase	0.741607	1.67204	0.000622029	0.0413526
529615	HORMAD1	HORMA domain containing 1	0.741228	1.6716	0.00062762	0.0413893
104974934	LOC104974934	zinc finger protein OZF-like	0.741216	1.67158	0.0290021	0.212326
788724	LOC788724	histone H2A type 2-A	0.740204	1.67041	0.0312564	0.21904
280713	ADM	adrenomedullin	0.739675	1.6698	0.00184651	0.0666803
614455	RETSAT	retinol saturase	0.73895	1.66896	0.0121216	0.143214
618654	C11H9orf116	chromosome 11 open reading frame, human C9orf116	0.738778	1.66876	0.0154411	0.159512
107132228	LOC107132228	ubiquitin-like protein 5	0.737545	1.66734	0.157706	0.453988
101905951	LOC101905951	COX assembly mitochondrial protein 2 homolog	0.737524	1.66731	3.10596e-05	0.0148262
516214	RENBP	renin binding protein	0.736422	1.66604	0.0103583	0.133719
511439	SLC28A1	solute carrier family 28 member 1	0.735131	1.66455	0.000795119	0.0462004
538949	ESCO2	establishment of sister chromatid cohesion N-acetyltransferase 2	0.734955	1.66435	0.00727895	0.116011
786852	CIT	citron rho-interacting serine/threonine kinase	0.73479	1.66416	0.0036194	0.0867862
618689	SS18L2	SS18 like 2	0.734648	1.66399	0.00829039	0.120865
281899	LECT2	leukocyte cell derived chemotaxin 2	0.734289	1.66358	0.0664118	0.306074
783682	MALRD1	MAM and LDL receptor class A domain containing 1	0.733729	1.66293	0.000303204	0.0317862
281998	PRDX3	peroxiredoxin 3	0.733654	1.66285	0.000113328	0.0225842
513486	RDM1	RAD52 motif containing 1	0.733534	1.66271	0.00262578	0.0768855
100138998	LOC100138998	casein kinase I isoform beta	0.731449	1.66031	0.0017972	0.0661101
539978	GDE1	glycerophosphodiester phosphodiesterase 1	0.730684	1.65943	0.00657105	0.112119
414925	BIRC5	baculoviral IAP repeat containing 5	0.730237	1.65891	0.007986	0.119563
104975593	LOC104975593	cAMP-regulated phosphoprotein 19 pseudogene	0.729818	1.65843	0.00574489	0.10637
783152	ZNF322	zinc finger protein 322	0.729462	1.65802	0.163704	0.460142
510625	LOC510625	olfactory receptor 7A17	0.728946	1.65743	0.0499863	0.271901
788692	LOC788692	olfactory receptor 52E1	0.728656	1.65709	0.0223459	0.188987
508363	CLSPN	claspin	0.727391	1.65564	0.00106478	0.0532135
537188	UGT3A2	UDP glycosyltransferase family 3 member A2	0.727292	1.65553	0.00640321	0.110714
614078	CMC2	C-X9-C motif containing 2	0.725831	1.65385	0.000144551	0.0249756
511923	CA9	carbonic anhydrase 9	0.724899	1.65278	0.0125206	0.145592
530076	GC	GC, vitamin D binding protein	0.723185	1.65082	0.227311	0.534622
101905260	LOC101905260	S-phase kinase-associated protein 1 pseudogene	0.723177	1.65081	0.0777596	0.327404
540853	SNAP25	synaptosome associated protein 25	0.722196	1.64969	0.00214265	0.0701436
540895	KCNIP2	potassium voltage-gated channel interacting protein 2	0.721787	1.64922	0.0139766	0.152436
785824	MGC127055	uncharacterized LOC785824	0.720915	1.64823	0.00302105	0.0809306
282457	PLA2G1B	phospholipase A2 group IB	0.720465	1.64771	0.558854	0.79509
540206	MASTL	microtubule associated serine/threonine kinase like	0.72045	1.6477	0.0136196	0.151193
508292	IL34	interleukin 34	0.720337	1.64757	0.0126758	0.146499
530411	UHRF1	ubiquitin like with PHD and ring finger domains 1	0.720335	1.64756	0.00761612	0.117392
786629	E2F8	E2F transcription factor 8	0.720273	1.64749	0.00343194	0.0845378
540261	SERPINC1	serpin family C member 1	0.720137	1.64734	0.00989689	0.131481
615734	SLC5A8	solute carrier family 5 member 8	0.719949	1.64712	0.00111744	0.0540955
511498	LOC511498	cytochrome P450, family 2, subfamily c	0.71965	1.64678	0.00757531	0.117392
512408	RAD21L1	RAD21 cohesin complex component like 1	0.719415	1.64651	0.00287726	0.0795264
507723	HMG20B	high mobility group 20B	0.719082	1.64613	0.0059596	0.108109
515282	ALG13	putative bifunctional UDP-N-acetylglucosamine transferase and deubiquitinase ALG13	0.718293	1.64523	0.000841279	0.0475829
514214	CASP1	caspase-1	0.718232	1.64517	0.0019191	0.0681306
506380	KLK7	kallikrein related peptidase 7	0.717815	1.64469	0.0196329	0.177956
614562	CPN2	carboxypeptidase N subunit 2	0.717619	1.64447	0.000467584	0.0383514
615745	GBE1	1,4-alpha-glucan branching enzyme 1	0.717493	1.64432	0.000315584	0.032006
515853	HENMT1	HEN methyltransferase 1	0.71683	1.64357	0.00284381	0.079136
505457	BPHL	biphenyl hydrolase like	0.716025	1.64265	0.00397093	0.0902048
534082	ADAMTS3	ADAM metallopeptidase with thrombospondin type 1 motif 3	0.71516	1.64166	0.00311011	0.0816344
101904667	LOC101904667	V-type proton ATPase 16 kDa proteolipid subunit-like	0.714167	1.64054	0.0724041	0.317064
515675	RAB26	RAB26, member RAS oncogene family	0.713759	1.64007	0.000973636	0.0506613
615857	PRR11	proline rich 11	0.713166	1.6394	0.0225709	0.189873
615757	COX8B	cytochrome c oxidase subunit VIII-H (heart/muscle)	0.71255	1.6387	0.00453443	0.0959973
535714	AIFM1	apoptosis inducing factor mitochondria associated 1	0.712165	1.63826	0.00163316	0.0639736
524064	PTH2R	parathyroid hormone 2 receptor	0.711848	1.6379	0.0035539	0.086204
404070	MT2A	metallothionein 2A	0.711798	1.63784	0.00151324	0.061751
530865	LIAS	lipoic acid synthetase	0.711035	1.63698	0.00980315	0.131194
538659	TSSK3	testis specific serine kinase 3	0.710735	1.63664	0.00131224	0.0590681
288380	NDUFS1	NADH:ubiquinone oxidoreductase core subunit S1	0.71048	1.63635	0.000970804	0.0506613
281274	LDHA	lactate dehydrogenase A	0.709737	1.63551	0.00636349	0.110318
513107	STYXL1	serine/threonine/tyrosine interacting like 1	0.708203	1.63377	0.0139405	0.152204
505791	TROAP	trophinin associated protein	0.708015	1.63355	0.00702767	0.114589
100140629	HOXC5	homeobox C5	0.707883	1.63341	0.00621784	0.109334
788541	LOC788541	60S ribosomal protein L7 pseudogene	0.707797	1.63331	0.231289	0.539176
513253	EDEM2	ER degradation enhancing alpha-mannosidase like protein 2	0.706948	1.63235	0.000503118	0.0383514
520088	MELK	maternal embryonic leucine zipper kinase	0.706764	1.63214	0.00388741	0.089756
100296311	LOC100296311	cytochrome c oxidase subunit 5B, mitochondrial pseudogene	0.705468	1.63067	0.0121264	0.143214
100126183	PPDPFL	pancreatic progenitor cell differentiation and proliferation factor like	0.705442	1.63064	0.0160126	0.161989
100847376	LOC100847376	uncharacterized LOC100847376	0.703748	1.62873	0.0139728	0.152436
514205	SAMD9	sterile alpha motif domain containing 9	0.703571	1.62853	0.0268506	0.204019
532050	PPM1E	protein phosphatase, Mg2+/Mn2+ dependent 1E	0.702766	1.62762	0.0189553	0.174774
509274	HAGH	hydroxyacylglutathione hydrolase	0.702432	1.62725	0.000128641	0.0235758
767977	MPC1	mitochondrial pyruvate carrier 1	0.702123	1.6269	0.00169276	0.0642992
100140272	C18H19orf81	chromosome 18 open reading frame, human C19orf81	0.700337	1.62488	0.00271822	0.0779484
513659	LOC513659	guanylate-binding protein 6	0.699062	1.62345	0.120329	0.40154
516442	LOC516442	patched domain-containing protein 3	0.698845	1.6232	0.0130066	0.148577
504390	RIDA	reactive intermediate imine deaminase A homolog	0.698591	1.62292	0.00247684	0.0745449
780982	LOC780982	acetyl-CoA acetyltransferase, cytosolic-like	0.697698	1.62191	0.00236858	0.0733296
104971550	LOC104971550	AMP deaminase 1-like	0.695509	1.61946	0.00111649	0.0540955
613720	WASHC3	WASH complex subunit 3	0.695323	1.61925	0.00889109	0.12518
101905447	LOC101905447	dynein light chain 1, cytoplasmic	0.694868	1.61874	0.141456	0.43162
100295750	LOC100295750	transmembrane protein 60	0.692008	1.61553	0.0419993	0.250604
497203	SERPINA3-7	endopin 2	0.6919	1.61541	0.276075	0.584922
100125267	LIPA	lipase A, lysosomal acid type	0.691705	1.61519	7.8896e-05	0.0184025
615596	TSPAN7	tetraspanin 7	0.691683	1.61517	0.0200545	0.179598
101906134	LOC101906134	centromere protein N pseudogene	0.691663	1.61514	0.00961733	0.130215
327717	NDUFV3	NADH:ubiquinone oxidoreductase subunit V3	0.691324	1.61477	0.000564086	0.0401984
101904690	LOC101904690	NADH dehydrogenase [ubiquinone] 1 alpha subcomplex subunit 1 pseudogene	0.690845	1.61423	0.0280469	0.208508
282476	SLC25A1	solute carrier family 25 member 1	0.690548	1.6139	0.000246204	0.0302636
514159	ACSL5	acyl-CoA synthetase long chain family member 5	0.689016	1.61218	0.00126295	0.0581294
287016	H2AFZ	H2A histone family, member Z	0.68898	1.61214	0.00135941	0.0596223
282639	PAOX	polyamine oxidase	0.688869	1.61202	0.000731899	0.0446844
538880	CPEB2	cytoplasmic polyadenylation element binding protein 2	0.688356	1.61145	0.00193069	0.0681306
508540	FAM47E	family with sequence similarity 47 member E	0.687013	1.60995	0.00245528	0.0741135
615821	LYRM2	LYR motif containing 2	0.68681	1.60972	0.000235547	0.0302636
414922	CLDN1	claudin 1	0.686524	1.6094	0.156715	0.452882
510901	LOC510901	olfactory receptor 4X2	0.685903	1.60871	0.00923255	0.127528
513678	CHEK1	checkpoint kinase 1	0.684459	1.6071	0.0119016	0.141619
101902787	LOC101902787	dynein light chain Tctex-type 1 pseudogene	0.68413	1.60673	0.00396528	0.0902048
539879	KLHL35	kelch like family member 35	0.683963	1.60655	0.000499931	0.0383514
516212	ISOC2	isochorismatase domain containing 2	0.682816	1.60527	0.010151	0.132544
539402	SPRY3	sprouty RTK signaling antagonist 3	0.681767	1.6041	0.0941883	0.35634
509152	OR52K2	olfactory receptor, family 52, subfamily K, member 2	0.679201	1.60125	0.124089	0.407071
534900	TUBA3E	tubulin, alpha 3e	0.679064	1.6011	0.0431494	0.254246
101902273	LOC101902273	HIG1 domain family member 1A, mitochondrial pseudogene	0.677999	1.59992	0.0956154	0.358816
514969	ACOX2	acyl-CoA oxidase 2	0.677736	1.59963	0.0167493	0.165468
504617	ATRNL1	attractin like 1	0.677179	1.59901	0.0163682	0.16357
538746	SLC45A2	solute carrier family 45 member 2	0.676611	1.59838	0.0142888	0.154364
513376	STBD1	starch binding domain 1	0.676516	1.59828	0.00675424	0.113368
614881	LOC614881	histone H2A type 3	0.675702	1.59737	0.00357185	0.0862044
540190	HSPA1L	heat shock 70kDa protein 1-like	0.675322	1.59695	0.00668811	0.113206
513731	LOC513731	T-cell receptor alpha chain V region HPB-MLT-like	0.674954	1.59655	0.00164711	0.0641914
614655	DESI1	desumoylating isopeptidase 1	0.67449	1.59603	0.000155994	0.026032
540268	CCDC181	coiled-coil domain containing 181	0.674253	1.59577	0.0293136	0.213063
287027	NDUFS8	NADH:ubiquinone oxidoreductase core subunit S8	0.67399	1.59548	0.000980256	0.0506819
508380	TMEM187	transmembrane protein 187	0.67341	1.59484	0.000487875	0.0383514
511716	EPHX2	epoxide hydrolase 2	0.673272	1.59469	0.00663584	0.112754
789317	LOC789317	disintegrin and metalloproteinase domain-containing protein 30	0.67288	1.59425	0.024773	0.195799
280749	CGA	glycoprotein hormones, alpha polypeptide	0.672878	1.59425	0.00124269	0.0578658
617407	COPS9	COP9 signalosome subunit 9	0.672618	1.59396	0.00565334	0.105619
783022	LOC783022	proline-rich nuclear receptor coactivator 2-like	0.672417	1.59374	0.0266158	0.203451
511043	LAMC2	laminin subunit gamma 2	0.67233	1.59364	0.0835238	0.337177
511222	ACADS	acyl-CoA dehydrogenase short chain	0.672094	1.59338	0.00017667	0.0279676
280988	AHSG	alpha 2-HS glycoprotein	0.670958	1.59213	0.0908374	0.348991
537304	OSBPL3	oxysterol binding protein like 3	0.670325	1.59143	0.00620732	0.109334
511030	GOSR1	golgi SNAP receptor complex member 1	0.670273	1.59137	1.13827e-05	0.00973508
767995	HEMGN	hemogen	0.669805	1.59086	0.000765547	0.0450671
533224	AAMDC	adipogenesis associated Mth938 domain containing	0.669276	1.59027	0.00272158	0.0779484
534171	SAMSN1	SAM domain, SH3 domain and nuclear localization signals 1	0.669206	1.5902	0.0010294	0.0519151
445425	TKT	transketolase	0.6692	1.59019	0.000123837	0.0234926
504481	MSMO1	methylsterol monooxygenase 1	0.668309	1.58921	0.0296903	0.214164
100140338	SP100	SP100 nuclear antigen	0.667809	1.58866	0.0564278	0.286409
616607	MORN2	MORN repeat containing 2	0.66709	1.58787	0.0108024	0.136284
614423	LOC614423	phosphoglycerate mutase 1-like	0.666993	1.58776	0.0637422	0.300568
615645	ZNRF2	zinc and ring finger 2	0.666641	1.58737	0.000233638	0.0302636
513824	TMEM128	transmembrane protein 128	0.66626	1.58695	0.00285327	0.0791436
532719	GDPD5	glycerophosphodiester phosphodiesterase domain containing 5	0.665895	1.58655	0.0392717	0.24363
529878	CCDC69	coiled-coil domain containing 69	0.665483	1.5861	0.000446396	0.0383514
531606	SRXN1	sulfiredoxin 1	0.665352	1.58596	0.00871411	0.123954
282130	ACADVL	acyl-CoA dehydrogenase very long chain	0.66515	1.58573	0.00488045	0.0994797
527351	LRRN4	leucine rich repeat neuronal 4	0.663529	1.58395	0.273056	0.581475
504584	ALDOC	aldolase, fructose-bisphosphate C	0.663328	1.58373	0.0445593	0.25815
514305	TMEM141	transmembrane protein 141	0.663268	1.58367	0.00471769	0.09841
104972294	LOC104972294	5'-AMP-activated protein kinase subunit gamma-2-like	0.663061	1.58344	0.0176299	0.169787
327688	COX7A2	cytochrome c oxidase subunit VIIa polypeptide 2 (liver)	0.66127	1.58147	0.00222023	0.0713185
533414	RAD54B	RAD54 homolog B (S. cerevisiae)	0.66101	1.58119	0.00165511	0.0642206
782776	LOC782776	elongation factor 1-alpha 1 pseudogene	0.660374	1.58049	0.159097	0.455473
615470	SLC25A13	solute carrier family 25 member 13	0.659968	1.58005	0.0610785	0.296251
614129	LOC614129	eukaryotic initiation factor 4A-II pseudogene	0.659686	1.57974	0.0559377	0.285261
107133305	LOC107133305	histone H2A.Z pseudogene	0.659357	1.57938	0.0125363	0.145592
281615	ALDH1A1	aldehyde dehydrogenase 1 family member A1	0.658912	1.57889	0.00168285	0.0642992
539832	COA3	cytochrome c oxidase assembly factor 3	0.658197	1.57811	0.000498709	0.0383514
521892	ETFA	electron transfer flavoprotein alpha subunit	0.658196	1.57811	0.000123423	0.0234926
280695	MB	myoglobin	0.658124	1.57803	0.108613	0.382136
515738	ACP6	acid phosphatase 6, lysophosphatidic	0.65782	1.5777	0.00114366	0.054976
100337068	TRPM3	transient receptor potential cation channel subfamily M member 3	0.657232	1.57705	0.00161801	0.0636231
507455	SLC44A3	solute carrier family 44 member 3	0.657017	1.57682	0.0333047	0.225764
353120	BRCA1	BRCA1, DNA repair associated	0.656628	1.57639	0.00478156	0.0989218
281285	LRAT	lecithin retinol acyltransferase	0.656377	1.57612	0.0154356	0.159512
527388	LOC527388	uncharacterized LOC527388	0.656341	1.57608	0.0102092	0.132798
338446	PPARGC1A	PPARG coactivator 1 alpha	0.656295	1.57603	0.084876	0.339181
782954	LOC782954	elongation factor 1-alpha 1-like	0.655959	1.57566	0.12499	0.407811
107131385	LOC107131385	histone H2B type 2-E-like	0.655687	1.57537	0.049589	0.270803
505775	SLC16A1	solute carrier family 16 member 1	0.655315	1.57496	0.0389633	0.243079
286886	GOT2	glutamic-oxaloacetic transaminase 2	0.654756	1.57435	0.00106551	0.0532135
509983	SUCLG1	succinate-CoA ligase alpha subunit	0.654143	1.57368	0.000470125	0.0383514
511890	CYP4A11	cytochrome P450, family 4, subfamily A, polypeptide 11	0.653569	1.57305	0.0942323	0.35634
513234	MGARP	mitochondria localized glutamic acid rich protein	0.653419	1.57289	0.0441282	0.257469
618451	LYRM7	LYR motif containing 7	0.652419	1.5718	0.0106581	0.135716
539867	SYT4	synaptotagmin 4	0.652384	1.57176	0.0534872	0.280644
784035	RNF43	ring finger protein 43	0.652184	1.57155	0.00201437	0.0684628
514618	RACGAP1	Rac GTPase activating protein 1	0.651651	1.57096	0.00325601	0.0822204
507138	IFI27	putative ISG12(a) protein	0.651595	1.5709	0.0535916	0.280761
614982	IL17D	interleukin 17D	0.650339	1.56954	0.00593186	0.108037
515066	LRRC51	leucine-rich repeat-containing protein 51	0.64933	1.56844	0.000448021	0.0383514
784791	LOC784791	replication protein A 32 kDa subunit pseudogene	0.648662	1.56771	0.0562593	0.285978
100299281	LOC100299281	quinone oxidoreductase-like protein 2	0.647663	1.56663	0.000172985	0.0279582
101907138	LOC101907138	tetratricopeptide repeat protein 9C-like	0.647289	1.56622	0.0370358	0.237475
515411	CXHXorf58	chromosome X open reading frame, human CXorf58	0.647168	1.56609	0.00945361	0.129147
509969	CLSTN3	calsyntenin 3	0.645471	1.56425	0.327556	0.625725
281312	MSRA	methionine sulfoxide reductase A	0.645165	1.56392	0.0107395	0.135995
514777	BUB1	BUB1 mitotic checkpoint serine/threonine kinase	0.644456	1.56315	0.0229214	0.190694
107133466	LOC107133466	ubiquitin-conjugating enzyme E2 D3 pseudogene	0.643675	1.5623	0.129551	0.41478
538046	SPATA16	spermatogenesis associated 16	0.643265	1.56186	0.0237116	0.192366
523139	LOC523139	olfactory receptor 481	0.643081	1.56166	0.0880309	0.345058
104976349	LOC104976349	nik-related protein kinase-like	0.642341	1.56086	0.00312516	0.0817159
509921	SKA3	spindle and kinetochore associated complex subunit 3	0.640899	1.5593	0.0156677	0.160941
280863	MOG	myelin oligodendrocyte glycoprotein	0.640868	1.55927	0.0314273	0.219638
519724	CAB39L	calcium binding protein 39 like	0.640829	1.55923	0.0016164	0.0636231
504698	TFRC	transferrin receptor	0.640693	1.55908	0.0234014	0.191226
518852	EHHADH	enoyl-CoA hydratase and 3-hydroxyacyl CoA dehydrogenase	0.640046	1.55838	4.76958e-05	0.016576
541460	KCNS3	potassium voltage-gated channel modifier subfamily S member 3	0.639916	1.55824	0.0147449	0.157059
514789	ISCU	iron-sulfur cluster assembly enzyme	0.6399	1.55822	5.3299e-05	0.016576
506390	EXO1	exonuclease 1	0.639789	1.5581	0.00620462	0.109334
505323	OAT	ornithine aminotransferase	0.639778	1.55809	7.43903e-05	0.017964
618565	LOC618565	natural killer cells antigen CD94	0.638306	1.5565	0.161874	0.458313
526129	E2F7	E2F transcription factor 7	0.638015	1.55619	0.00332843	0.0830127
282652	HSD17B14	hydroxysteroid 17-beta dehydrogenase 14	0.637231	1.55534	0.0292141	0.212717
527762	KCNE3	potassium voltage-gated channel subfamily E regulatory subunit 3	0.636989	1.55508	0.00617542	0.109085
527304	HIST1H1B	histone cluster 1, H1b	0.636685	1.55475	0.0028106	0.0788121
617196	SLC26A7	solute carrier family 26 member 7	0.636683	1.55475	0.007378	0.116603
504867	HIKESHI	Hikeshi, heat shock protein nuclear import factor	0.636151	1.55418	0.00182742	0.0665814
536187	CAPRIN2	caprin family member 2	0.635701	1.55369	0.00101723	0.0519151
531979	WFIKKN2	WAP, follistatin/kazal, immunoglobulin, kunitz and netrin domain containing 2	0.635492	1.55347	0.0237069	0.192366
614573	SLC16A7	solute carrier family 16 member 7	0.635248	1.5532	0.000769195	0.04511
517356	C8G	complement C8 gamma chain	0.635131	1.55308	0.00244693	0.0740792
511170	KIF18B	kinesin family member 18B	0.634599	1.55251	0.00738842	0.116603
783462	LOC783462	40S ribosomal protein S6 pseudogene	0.633367	1.55118	0.0246147	0.195318
280833	KNG1	kininogen 1	0.632764	1.55053	0.0880007	0.345058
504970	TMEM220	transmembrane protein 220	0.632606	1.55036	0.0619113	0.297331
514368	ATP6V1G2	ATPase H+ transporting V1 subunit G2	0.632598	1.55035	0.0418933	0.250295
540068	RETREG1	reticulophagy regulator 1	0.632353	1.55009	0.00595681	0.108109
509416	WC1-12	WC1 isolate DV10	0.632037	1.54975	0.00160876	0.0636231
535465	IFI27L2	interferon, alpha-inducible protein 27-like 2	0.630775	1.5484	0.0155741	0.160539
104968712	LOC104968712	glucose-fructose oxidoreductase domain-containing protein 1	0.630679	1.54829	0.103506	0.373256
100139764	LOC100139764	WW domain-binding protein 4 pseudogene	0.630591	1.5482	0.00260043	0.0766903
616356	HTR1E	5-hydroxytryptamine receptor 1E	0.630069	1.54764	0.000556644	0.0399499
107131156	LOC107131156	nik-related protein kinase-like	0.629985	1.54755	0.00220472	0.0709312
280881	NTS	neurotensin	0.629855	1.54741	0.128466	0.412892
282304	PFKFB1	6-phosphofructo-2-kinase/fructose-2,6-biphosphatase 1	0.629388	1.54691	0.0198544	0.17896
616169	TCTA	T-cell leukemia translocation altered	0.628787	1.54626	0.00030624	0.0317862
100607974	MNF1	mitochondrial nucleoid factor 1	0.628622	1.54609	0.00472623	0.098488
789246	LOC789246	olfactory receptor 1361	0.628603	1.54607	0.000292192	0.0311857
281152	FASN	fatty acid synthase	0.628275	1.54572	0.000245357	0.0302636
505842	AACS	acetoacetyl-CoA synthetase	0.628224	1.54566	0.0769465	0.325852
493709	ATP5S	ATP synthase, H+ transporting, mitochondrial Fo complex subunit s (factor B)	0.627781	1.54519	0.000905192	0.0495466
404182	SHBG	sex hormone binding globulin	0.627354	1.54473	0.0094795	0.129147
782120	LOC782120	phosphatidylinositol glycan anchor biosynthesis class P pseudogene	0.626786	1.54412	0.0174594	0.169203
517139	HIST1H3I	histone cluster 1, H3i	0.626083	1.54337	0.0420675	0.250744
616408	SPDYA	speedy/RINGO cell cycle regulator family member A	0.625775	1.54304	0.0162782	0.162842
777789	CYSTM1	cysteine rich transmembrane module containing 1	0.625766	1.54303	0.00178523	0.0657876
784087	LOC784087	nuclear ubiquitous casein and cyclin-dependent kinase substrate 1 pseudogene	0.623523	1.54063	0.00825898	0.120838
526535	SQLE	squalene epoxidase	0.623465	1.54057	0.281025	0.588783
507525	VTN	vitronectin	0.623453	1.54056	0.0361753	0.235277
101905956	LOC101905956	BOLA class I histocompatibility antigen, alpha chain BL3-7-like	0.623053	1.54013	0.276335	0.585058
522186	YIPF7	Yip1 domain family member 7	0.623021	1.5401	0.000269345	0.0310412
281226	MOCOS	molybdenum cofactor sulfurase	0.621733	1.53872	0.00202564	0.0684628
504746	ECT2	epithelial cell transforming 2	0.621644	1.53863	0.0530405	0.279499
101906058	LOC101906058	acyl-CoA desaturase-like	0.621535	1.53851	0.00304485	0.0810866
505558	KDSR	3-ketodihydrosphingosine reductase	0.620725	1.53765	0.000394369	0.0369626
282115	UPK3B	uroplakin 3B	0.62012	1.537	0.0077499	0.117958
505581	GRAMD1C	GRAM domain containing 1C	0.619644	1.5365	0.00125001	0.0580246
100139476	GPR39	G protein-coupled receptor 39	0.618451	1.53523	0.00152301	0.0620266
507498	CKAP2L	cytoskeleton associated protein 2 like	0.618371	1.53514	0.0230143	0.190733
514512	TMEM116	transmembrane protein 116	0.618208	1.53497	0.0226747	0.190045
100300634	RNF152	ring finger protein 152	0.617341	1.53405	0.0166484	0.165005
789567	HSD17B12	hydroxysteroid 17-beta dehydrogenase 12	0.616938	1.53362	0.0107635	0.136126
107133056	LOC107133056	EF-hand calcium-binding domain-containing protein 8-like	0.616869	1.53354	0.0286743	0.211184
505242	SLC9A3R1	SLC9A3 regulator 1	0.615501	1.53209	0.00527289	0.102836
541135	KIF15	kinesin family member 15	0.615213	1.53178	0.00406794	0.0911556
101902141	LOC101902141	activating signal cointegrator 1 complex subunit 1 pseudogene	0.61491	1.53146	0.0653426	0.303856
786377	LOC786377	tripartite motif-containing protein 64	0.614154	1.53066	0.0311609	0.218669
508180	LOC508180	olfactory receptor, family 8, subfamily J, member 3-like	0.613943	1.53044	0.00906925	0.126281
282393	UQCRC1	ubiquinol-cytochrome c reductase core protein 1	0.613917	1.53041	9.63532e-05	0.0214972
282407	B4GALT5	beta-1,4-galactosyltransferase 5	0.613497	1.52996	0.00357115	0.0862044
785933	LOC785933	orphan sodium- and chloride-dependent neurotransmitter transporter NTT5	0.613253	1.5297	0.0312861	0.219167
524236	LOC524236	histone H2A type 1	0.612755	1.52918	0.00606629	0.10837
493639	PTGES2	prostaglandin E synthase 2	0.612616	1.52903	0.040316	0.246828
519504	NUF2	NUF2, NDC80 kinetochore complex component	0.612595	1.52901	0.0550342	0.282757
540492	KCNA7	potassium voltage-gated channel subfamily A member 7	0.612123	1.52851	0.010194	0.132767
613907	BHLHE41	basic helix-loop-helix family member e41	0.611801	1.52817	0.00225755	0.0717315
519145	LOC519145	beta-galactosidase-1-like protein 2	0.611008	1.52733	0.0842588	0.338031
100850620	LOC100850620	T-cell receptor beta chain V region CTL-L17-like	0.610317	1.52659	0.0106745	0.135716
519541	RNF125	ring finger protein 125	0.610048	1.52631	0.00982788	0.131194
509790	FAIM2	Fas apoptotic inhibitory molecule 2	0.610005	1.52626	0.0905827	0.348706
515578	LOC515578	uncharacterized LOC515578	0.609863	1.52611	0.0115246	0.139891
787396	NKX2-4	NK2 homeobox 4	0.608819	1.52501	0.0948116	0.357516
767847	PMPCA	peptidase, mitochondrial processing alpha subunit	0.608565	1.52474	0.0224684	0.189632
613610	PDHB	pyruvate dehydrogenase E1 beta subunit	0.608514	1.52469	0.00192887	0.0681306
518758	SLC25A20	solute carrier family 25 member 20	0.607665	1.52379	0.0220593	0.187909
618262	P2RX6	purinergic receptor P2X 6	0.607273	1.52338	0.0275161	0.206355
327673	NDUFA1	NADH:ubiquinone oxidoreductase subunit A1	0.606877	1.52296	0.0380087	0.24016
512898	DDA1	DET1 and DDB1 associated 1	0.606523	1.52258	0.0071849	0.115704
512748	AMPD1	adenosine monophosphate deaminase 1	0.606243	1.52229	0.0374006	0.238522
527852	SERF2	small EDRK-rich factor 2	0.606004	1.52204	0.00579954	0.107105
508521	AGTRAP	angiotensin II receptor associated protein	0.605263	1.52126	0.000102901	0.0218948
518027	LOC518027	RING finger protein 113A	0.605035	1.52102	0.0243804	0.194342
280699	SERPINA1	serpin family A member 1	0.605031	1.52101	0.122195	0.40448
790878	PIR	pirin	0.604236	1.52017	0.00197533	0.0681306
781282	SVEP1	sushi, von Willebrand factor type A, EGF and pentraxin domain containing 1	0.603253	1.51914	0.0210548	0.183401
618018	CENPX	centromere protein X	0.603123	1.519	0.000104535	0.0218948
614673	NUPR1	nuclear protein 1, transcriptional regulator	0.602379	1.51822	0.110806	0.38419
790482	SYCE3	synaptonemal complex central element protein 3	0.602151	1.51798	0.00507621	0.101061
507688	GLDC	glycine decarboxylase	0.601827	1.51764	0.000884244	0.0487878
508929	AADAT	aminoadipate aminotransferase	0.60179	1.5176	0.00074866	0.0450645
616715	MGC137014	protein HP-20 homolog	0.601254	1.51703	0.0443359	0.257815
281006	APOH	apolipoprotein H	0.601182	1.51696	0.0774631	0.327013
782315	IQGAP2	IQ motif containing GTPase activating protein 2	0.600383	1.51612	0.010895	0.136443
506053	FOXP3	forkhead box P3	0.600265	1.516	0.00791527	0.119462
104972270	LOC104972270	T-cell receptor beta chain V region CTL-L17-like	0.599732	1.51544	0.0196201	0.177956
100848275	LOC100848275	T-cell receptor alpha chain V region 2B4-like	0.599647	1.51535	0.0428788	0.25364
287014	NDUFV1	NADH:ubiquinone oxidoreductase core subunit V1	0.599245	1.51492	0.00669003	0.113206
540139	REXO2	RNA exonuclease 2	0.599105	1.51478	0.0106261	0.13561
287012	COX5B	cytochrome c oxidase subunit Vb	0.598959	1.51462	0.00314911	0.0818918
511033	ACOT2	acyl-CoA thioesterase 2	0.598813	1.51447	0.023987	0.192912
404177	KCNN2	potassium calcium-activated channel subfamily N member 2	0.598772	1.51443	0.0737174	0.318686
613595	LOC613595	lactate dehydrogenase B pseudogene	0.598623	1.51427	0.113413	0.388051
507697	RNF157	ring finger protein 157	0.59799	1.51361	0.00378649	0.0884122
281817	HINT3	histidine triad nucleotide binding protein 3	0.596462	1.512	0.000909735	0.0496628
539163	WISP1	WNT1 inducible signaling pathway protein 1	0.596332	1.51187	0.0123336	0.144415
100337214	PLPPR3	phospholipid phosphatase related 3	0.596219	1.51175	0.00317336	0.0818918
533114	CDKL2	cyclin dependent kinase like 2	0.595933	1.51145	0.010399	0.13416
281480	SDHA	succinate dehydrogenase complex flavoprotein subunit A	0.595369	1.51086	0.00775236	0.117958
100296627	LOC100296627	multidrug resistance protein 1	0.594193	1.50963	0.00393035	0.0900994
516158	LYNX1	Ly6/neurotoxin 1	0.592942	1.50832	0.0415397	0.249526
520297	ADAM32	ADAM metallopeptidase domain 32	0.59281	1.50818	0.0193034	0.176412
506812	CPT1A	carnitine palmitoyltransferase 1A	0.592738	1.50811	0.146574	0.438314
100335553	LOC100335553	zinc finger protein 836-like	0.592481	1.50784	0.15669	0.452882
101904642	LOC101904642	uncharacterized LOC101904642	0.592461	1.50782	0.00093583	0.0504674
781260	CISD2	CDGSH iron sulfur domain 2	0.592364	1.50772	0.000252123	0.0302636
768074	ETFDH	electron transfer flavoprotein dehydrogenase	0.592237	1.50758	0.00820418	0.120757
530748	NODAL	nodal growth differentiation factor	0.591795	1.50712	0.28818	0.594968
506306	HIST1H2BL	histone cluster 1, H2bl	0.590805	1.50609	0.033364	0.226016
509764	EIF1	eukaryotic translation initiation factor 1	0.590581	1.50585	0.00303893	0.0810866
505479	LOC505479	putative tetratricopeptide repeat protein 41	0.589616	1.50485	0.0183548	0.172145
617455	CCDC85C	coiled-coil domain containing 85C	0.58938	1.5046	0.00514847	0.101915
281179	G6PD	glucose-6-phosphate dehydrogenase	0.589199	1.50441	0.000560325	0.040074
100299144	LOC100299144	liprin-alpha-1	0.589166	1.50438	0.0117604	0.140761
508179	PPIL1	peptidylprolyl isomerase like 1	0.588962	1.50416	0.0274893	0.206305
535665	SLC22A3	solute carrier family 22 member 3	0.588908	1.50411	0.0725491	0.317064
527152	LMO1	LIM domain only 1	0.588348	1.50352	0.0139163	0.152021
100336456	LSAMP	limbic system-associated membrane protein	0.588171	1.50334	0.0621973	0.298077
616732	CCL16	C-C motif chemokine ligand 16	0.588046	1.50321	0.239553	0.548229
101904413	LOC101904413	polycystic kidney disease and receptor for egg jelly-related protein	0.587498	1.50264	0.190041	0.49296
538131	ADAMTS17	ADAM metallopeptidase with thrombospondin type 1 motif 17	0.587298	1.50243	0.00749026	0.117172
781700	PROSER2	proline and serine rich 2	0.587245	1.50237	0.0176612	0.169887
522875	NKIRAS1	NFKB inhibitor interacting Ras like 1	0.586471	1.50157	0.00473202	0.0985085
614166	TDRP	testis development related protein	0.584879	1.49991	0.000146878	0.0251235
521261	PCMTD1	protein-L-isoaspartate (D-aspartate) O-methyltransferase domain containing 1	0.584703	1.49973	0.00135409	0.0596223
100301293	BHLHA9	basic helix-loop-helix family member a9	0.584465	1.49948	0.0308253	0.21758
525415	LOC525415	C-C motif chemokine 3	0.584172	1.49918	0.0229287	0.190694
515940	THRSP	thyroid hormone responsive	0.583798	1.49879	0.0759582	0.323535
781048	LOC781048	S-adenosylmethionine decarboxylase proenzyme pseudogene	0.583432	1.49841	0.17745	0.477246
509223	HEBP2	heme binding protein 2	0.582589	1.49753	0.00157941	0.0631157
539979	TESK2	testis-specific kinase 2	0.582198	1.49713	0.00120582	0.0570037
404103	LOC404103	spleen trypsin inhibitor	0.582186	1.49712	0.0807283	0.3327
281977	PDE6G	phosphodiesterase 6G	0.582139	1.49707	0.00270579	0.0779484
282360	SLC4A4	solute carrier family 4 member 4	0.582108	1.49704	0.00568333	0.105756
515278	ELMOD2	ELMO domain containing 2	0.581101	1.49599	0.0609009	0.296151
614376	LOC614376	histone H2B	0.581063	1.49595	0.0055714	0.105395
536906	LOC536906	liprin-alpha-2	0.580574	1.49544	0.207118	0.511296
282653	AQP1	aquaporin 1 (Colton blood group)	0.580048	1.4949	0.0258152	0.201018
525512	HIST1H2BB	histone cluster 1, H2bb	0.579885	1.49473	0.0740636	0.319779
104972842	LOC104972842	uncharacterized LOC104972842	0.579679	1.49452	0.0252019	0.197991
508555	CALR3	calreticulin 3	0.579679	1.49452	0.000618984	0.0413526
767881	CXHXorf66	chromosome X open reading frame, human CXorf66	0.579604	1.49444	0.0386145	0.241781
507703	SKA1	spindle and kinetochore associated complex subunit 1	0.579429	1.49426	0.00154203	0.0623066
509206	STS	steroid sulfatase	0.579417	1.49425	0.00815815	0.120471
505212	HSD17B7	hydroxysteroid 17-beta dehydrogenase 7	0.579385	1.49421	0.00170598	0.0644162
506308	PDXP	pyridoxal phosphatase	0.578926	1.49374	0.0326241	0.223438
617420	ISG12(B)	TLH29 protein precursor-like	0.578721	1.49352	0.00597566	0.108258
615682	AKAIN1	A-kinase anchor inhibitor 1	0.578435	1.49323	0.00659986	0.112422
511800	ANKH	ANKH inorganic pyrophosphate transport regulator	0.578035	1.49281	0.00931495	0.128149
107132233	LOC107132233	protein kish-A pseudogene	0.577545	1.49231	0.15113	0.444552
787270	THEM4	thioesterase superfamily member 4	0.576444	1.49117	0.000817059	0.0467157
520038	TRIM42	tripartite motif containing 42	0.57623	1.49095	0.00166343	0.0642992
535182	MDH1	malate dehydrogenase 1	0.576074	1.49079	0.00232231	0.0724244
510097	FOXRED1	FAD dependent oxidoreductase domain containing 1	0.575845	1.49055	0.00612693	0.108777
506353	KNTC1	kinetochore associated 1	0.575193	1.48988	0.0102712	0.133281
101902172	LOC101902172	dynein light chain 1, cytoplasmic-like	0.574843	1.48952	0.0723183	0.316864
286855	MTFMT	mitochondrial methionyl-tRNA formyltransferase	0.57466	1.48933	0.000601888	0.0412974
100337234	LOC100337234	olfactory receptor 1L8	0.574069	1.48872	0.103639	0.373472
493686	TLR7	toll like receptor 7	0.572412	1.48701	0.0122495	0.144087
788741	LOC788741	olfactory receptor 4D2	0.571726	1.4863	0.0366771	0.23691
107131451	LOC107131451	vomeronasal type-1 receptor 4-like	0.571671	1.48624	0.00694966	0.114057
533618	ARSK	arylsulfatase family member K	0.57163	1.4862	0.00193455	0.0681306
515071	PHACTR3	phosphatase and actin regulator 3	0.570963	1.48551	0.0632672	0.299774
614206	LOC614206	histone H2B type 1	0.570671	1.48521	0.124864	0.407659
512960	CCNG2	cyclin G2	0.570297	1.48483	0.0379163	0.239836
107132374	LOC107132374	ATP-binding cassette sub-family A member 13-like	0.568572	1.48305	0.278775	0.587411
781492	NIPAL2	NIPA like domain containing 2	0.568361	1.48284	0.000104437	0.0218948
104970886	LOC104970886	ferritin light chain pseudogene	0.568289	1.48276	0.00830474	0.120865
787125	CENPW	centromere protein W	0.567803	1.48226	0.0197706	0.178401
281671	CCNG1	cyclin G1	0.56772	1.48218	0.0114361	0.139476
782395	MFHAS1	malignant fibrous histiocytoma amplified sequence 1	0.567693	1.48215	0.000435642	0.0383514
101903396	LOC101903396	uncharacterized LOC101903396	0.567057	1.4815	0.284654	0.592008
509117	SPC24	SPC24, NDC80 kinetochore complex component	0.567046	1.48149	0.0188404	0.174197
280815	NPC2	NPC intracellular cholesterol transporter 2	0.566861	1.4813	0.000676568	0.0433976
100140471	LRRC19	leucine rich repeat containing 19	0.566571	1.481	0.0097619	0.131194
101906914	LOC101906914	40S ribosomal protein S15a pseudogene	0.566398	1.48082	0.259916	0.568622
104969758	LOC104969758	uncharacterized LOC104969758	0.566218	1.48064	0.0906929	0.348823
280969	ABAT	4-aminobutyrate aminotransferase	0.566055	1.48047	0.00676609	0.113368
100294979	ARF6	ADP ribosylation factor 6	0.565815	1.48022	0.0112068	0.137695
535804	OXCT1	3-oxoacid CoA-transferase 1	0.565623	1.48003	0.000502997	0.0383514
527169	GRSF1	G-rich RNA sequence binding factor 1	0.564869	1.47925	0.00138601	0.0600303
781663	LOC781663	complement C4-A-like	0.564647	1.47903	0.276702	0.585162
101903702	LOC101903702	protein FAM32A pseudogene	0.564557	1.47893	0.0732602	0.317774
789715	LOC789715	zinc finger protein 548-like	0.564505	1.47888	0.0403752	0.246927
280686	F3	coagulation factor III, tissue factor	0.564105	1.47847	0.0503911	0.272712
282495	BOLA-DQB	major histocompatibility complex, class II, DQ beta	0.563286	1.47763	0.411389	0.693713
531420	GP2	glycoprotein 2	0.562736	1.47707	0.380301	0.669266
512902	CRAT	carnitine O-acetyltransferase	0.562529	1.47686	0.000538021	0.0394847
506194	TACC3	transforming acidic coiled-coil containing protein 3	0.562452	1.47678	0.00771209	0.117957
508716	BSG	basigin (Ok blood group)	0.561869	1.47618	4.17492e-05	0.0155893
535449	MTFR1	mitochondrial fission regulator 1	0.561693	1.476	0.00392215	0.0900994
782601	LOC782601	histone H3-like centromeric protein A	0.561577	1.47588	0.0726728	0.317064
525628	DIAPH3	diaphanous related formin 3	0.560441	1.47472	0.045059	0.259764
514513	ANKRD35	ankyrin repeat domain 35	0.559551	1.47381	0.0220252	0.1879
537028	2001-03-01	mitochondrial amidoxime reducing component 1	0.559466	1.47372	0.0137481	0.151759
512612	LOC512612	histone H2B type 2-E	0.559047	1.4733	0.0108701	0.136298
525340	SRR	serine racemase	0.558701	1.47294	0.000857999	0.0478005
100140121	LOC100140121	uncharacterized LOC100140121	0.558414	1.47265	0.0039374	0.0900994
504643	MUC20	mucin 20, cell surface associated	0.55791	1.47213	0.0942189	0.35634
538797	EPHA7	EPH receptor A7	0.557846	1.47207	0.0107949	0.136284
513798	CDNF	cerebral dopamine neurotrophic factor	0.557464	1.47168	0.00208702	0.0692055
504474	STT3B	STT3B, catalytic subunit of the oligosaccharyltransferase complex	0.557135	1.47134	0.00198479	0.0681306
520620	NIT2	nitrilase family member 2	0.557022	1.47123	0.00141835	0.0602453
281865	IMPA1	inositol monophosphatase 1	0.556957	1.47116	0.000425051	0.0382658
528960	RRM2B	ribonucleotide reductase regulatory TP53 inducible subunit M2B	0.556929	1.47113	0.000422819	0.0382325
515764	PNLIP	pancreatic lipase	0.55669	1.47089	0.443607	0.718494
528410	WIPI1	WD repeat domain, phosphoinositide interacting 1	0.555933	1.47012	0.00542545	0.10398
513405	IMP4	IMP4, U3 small nucleolar ribonucleoprotein	0.55588	1.47006	0.00301086	0.0809306
281239	IGF1	insulin like growth factor 1	0.555564	1.46974	0.0649876	0.303509
506139	LOC506139	olfactory receptor 6C2	0.555527	1.46971	0.00717412	0.115704
540823	ZNF367	zinc finger protein 367	0.555042	1.46921	0.00264676	0.0772541
526766	C9	complement C9	0.554945	1.46911	0.18751	0.489427
538772	DARS2	aspartyl-tRNA synthetase 2, mitochondrial	0.554136	1.46829	0.001181	0.0562395
615205	HAL	histidine ammonia-lyase	0.554002	1.46815	0.0703188	0.312403
532036	LOC532036	zinc finger and SCAN domain-containing protein 5B-like	0.553812	1.46796	0.026973	0.204303
534570	SPRYD3	SPRY domain containing 3	0.552568	1.46669	0.00525509	0.102784
100298605	LOC100298605	olfactory receptor 5T1	0.552567	1.46669	0.0118779	0.141421
618517	GBGT1	globoside alpha-1,3-N-acetylgalactosaminyltransferase 1 (FORS blood group)	0.552499	1.46662	0.0386242	0.241781
514213	STN1	STN1, CST complex subunit	0.551699	1.46581	0.00168206	0.0642992
504301	ACADSB	acyl-CoA dehydrogenase short/branched chain	0.551658	1.46577	0.000657161	0.0425517
513303	TOM1L1	target of myb1 like 1 membrane trafficking protein	0.551535	1.46564	0.0149573	0.157971
518961	LOC518961	uncharacterized LOC518961	0.551307	1.46541	0.0350249	0.231611
507093	ALDH1A3	aldehyde dehydrogenase 1 family member A3	0.551306	1.46541	0.0100495	0.132228
104968820	LOC104968820	protocadherin beta-4-like	0.550904	1.465	0.356932	0.650945
514903	DHRS13	dehydrogenase/reductase 13	0.550727	1.46482	0.00473874	0.0985486
512045	C5	complement C5	0.550695	1.46479	0.0877369	0.344657
280867	PRG4	proteoglycan 4	0.550464	1.46456	0.00419958	0.0925021
510007	C14H8orf59	chromosome 14 open reading frame, human C8orf59	0.550403	1.4645	0.223835	0.530536
280816	CFH	complement factor H	0.54976	1.46384	0.055507	0.284195
509559	TSSC4	tumor suppressing subtransferable candidate 4	0.549471	1.46355	0.00566681	0.105647
788334	LOC788334	apolipoprotein L3	0.548845	1.46291	0.475039	0.742971
520260	FH	fumarate hydratase	0.548625	1.46269	0.00111629	0.0540955
507750	SAC3D1	SAC3 domain containing 1	0.548041	1.4621	0.00196834	0.0681306
617720	NUDT12	nudix hydrolase 12	0.548017	1.46207	0.000448042	0.0383514
281167	FMO3	flavin containing monooxygenase 3	0.547703	1.46176	0.284408	0.591765
526412	LOC526412	olfactory receptor 52D1	0.546932	1.46098	0.00350189	0.0854694
516405	CMBL	carboxymethylenebutenolidase homolog	0.546718	1.46076	0.00600738	0.108331
614868	KHK	ketohexokinase	0.54659	1.46063	0.00141914	0.0602453
107131829	LOC107131829	uncharacterized LOC107131829	0.546584	1.46062	0.0248601	0.19611
510915	OIT3	oncoprotein induced transcript 3	0.546296	1.46033	0.0610602	0.296251
508949	2002-03-01	membrane associated ring-CH-type finger 2	0.545835	1.45987	0.00241577	0.0735699
101903939	LOC101903939	uncharacterized LOC101903939	0.545585	1.45961	0.110546	0.384135
786689	LOC786689	olfactory receptor 1L4	0.545581	1.45961	0.00210734	0.0694306
533307	LOC533307	tubulin beta-7 chain	0.543926	1.45793	0.175482	0.474704
789892	BCR	BCR, RhoGEF and GTPase activating protein	0.543826	1.45783	0.00318202	0.0818918
509029	LOC509029	uncharacterized LOC509029	0.543548	1.45755	0.11202	0.385807
783641	LOC783641	60S ribosomal protein L12 pseudogene	0.543302	1.4573	0.28344	0.591257
539237	OR7D2	olfactory receptor, family 7, subfamily D, member 2	0.54329	1.45729	0.00391432	0.0900994
107132518	TAS2R8	taste 2 receptor member 8	0.54308	1.45708	0.138676	0.42804
287017	ATP6V1E1	ATPase H+ transporting V1 subunit E1	0.543056	1.45706	0.000721027	0.0446844
281590	ACACA	acetyl-CoA carboxylase alpha	0.542587	1.45658	0.00380238	0.0884894
286772	NPC1	NPC intracellular cholesterol transporter 1	0.542343	1.45634	0.00748947	0.117172
535075	ALDH1A2	aldehyde dehydrogenase 1 family member A2	0.542319	1.45631	0.185045	0.487017
107133338	LOC107133338	ras-related protein Rab-27A pseudogene	0.54212	1.45611	0.0563348	0.28622
789886	MROH6	maestro heat like repeat family member 6	0.54128	1.45526	0.00896195	0.125309
100336998	LOC100336998	liprin-alpha-2	0.541262	1.45525	0.0282836	0.209585
782950	LOC782950	protein yippee-like 5 pseudogene	0.54125	1.45523	0.127049	0.410742
521685	GSTA5	glutathione S-transferase alpha 5	0.541203	1.45518	0.0016284	0.0639094
782437	LOC782437	60S ribosomal protein L7 pseudogene	0.541157	1.45514	0.259716	0.568572
504870	ACOT13	acyl-CoA thioesterase 13	0.54088	1.45486	0.000275657	0.0310412
614970	LOC614970	histone cluster 1, H2	0.540865	1.45484	0.304303	0.607115
100140355	ZNF597	zinc finger protein 597	0.54049	1.45447	0.0016176	0.0636231
404072	CCL11	chemokine (C-C motif) ligand 11	0.540352	1.45433	0.103205	0.372825
508953	TMEM160	transmembrane protein 160	0.540263	1.45424	0.00764585	0.117392
783871	PI3	peptidase inhibitor 3, skin-derived (SKALP)	0.540105	1.45408	0.403835	0.688008
512887	FAM149A	family with sequence similarity 149, member A	0.539953	1.45393	0.0930428	0.353731
515213	CLIP4	CAP-Gly domain containing linker protein family member 4	0.539654	1.45362	0.00165509	0.0642206
539673	POLDIP2	DNA polymerase delta interacting protein 2	0.53931	1.45328	0.00726791	0.116004
512060	SEPHS2	selenophosphate synthetase 2	0.539136	1.4531	0.00974469	0.13116
524650	LOC524650	uncharacterized LOC524650	0.538227	1.45219	0.0205373	0.18139
516085	CYP4A22	cytochrome P450, family 4, subfamily A, polypeptide 22	0.537891	1.45185	0.0144697	0.155004
529282	COQ9	coenzyme Q9	0.537797	1.45175	0.00338988	0.0838321
504993	NUDT13	nudix hydrolase 13	0.537418	1.45137	0.0130076	0.148577
505315	AMDHD1	amidohydrolase domain containing 1	0.53728	1.45123	0.118314	0.397724
788561	THNSL1	threonine synthase like 1	0.537004	1.45096	0.00111533	0.0540955
614056	SGO1	shugoshin 1	0.536467	1.45042	0.0382859	0.240913
100848463	LOC100848463	uncharacterized LOC100848463	0.53628	1.45023	0.113865	0.388783
281663	CAPN3	calpain 3	0.536244	1.45019	0.074887	0.321643
506952	METTL7B	methyltransferase like 7B	0.536012	1.44996	0.00073581	0.0446844
531199	PLIN5	perilipin 5	0.535796	1.44974	0.00440404	0.0949553
100125914	NT5DC1	5'-nucleotidase domain containing 1	0.535469	1.44941	0.00255403	0.0759528
507151	RPL15	ribosomal protein L15	0.535184	1.44913	0.0922731	0.351981
521831	CRHR2	corticotropin releasing hormone receptor 2	0.534872	1.44881	0.136762	0.4252
504608	SLC25A42	solute carrier family 25 member 42	0.534677	1.44862	0.0203318	0.180507
414346	PPIF	peptidylprolyl isomerase F	0.534489	1.44843	0.232126	0.539768
617598	SLC35G1	solute carrier family 35 member G1	0.534237	1.44818	0.00219612	0.0708259
504570	LOC504570	olfactory receptor 1L4	0.533819	1.44776	0.00127887	0.0582218
529593	GABRB3	gamma-aminobutyric acid type A receptor beta3 subunit	0.533601	1.44754	0.15903	0.455473
513221	HMOX1	heme oxygenase 1	0.533169	1.4471	0.0279611	0.208297
101907549	LOC101907549	P3 protein-like	0.532473	1.44641	0.18436	0.485898
506181	LOC506181	zinc finger protein 709-like	0.531711	1.44564	0.00334616	0.0830511
525433	LOC525433	histone H2B type 1	0.531601	1.44553	0.0246627	0.195318
515356	CYB5D2	cytochrome b5 domain containing 2	0.531277	1.44521	0.00120806	0.0570037
101905331	TUNAR	TCL1 upstream neural differentiation-associated RNA	0.531261	1.44519	0.0868117	0.34293
407216	BMP4	bone morphogenetic protein 4	0.53124	1.44517	0.109825	0.383534
281557	TXN2	thioredoxin 2	0.530966	1.4449	0.00545551	0.104264
618824	HIST1H2AM	histone cluster 1, H2am	0.530763	1.44469	0.00738247	0.116603
533642	PLOD2	procollagen-lysine,2-oxoglutarate 5-dioxygenase 2	0.530505	1.44443	0.00193511	0.0681306
784171	DNAJC28	DnaJ heat shock protein family (Hsp40) member C28	0.529989	1.44392	0.00647006	0.11132
507837	BAIAP2	BAI1 associated protein 2	0.529973	1.4439	0.0101062	0.132544
100140212	ATL2	atlastin GTPase 2	0.529774	1.4437	0.0572959	0.288106
529762	TMEM126A	transmembrane protein 126A	0.529146	1.44307	0.0136961	0.151406
514663	LRG1	leucine rich alpha-2-glycoprotein 1	0.528437	1.44237	0.0118131	0.141041
509684	SLC25A39	solute carrier family 25 member 39	0.52793	1.44186	0.000725568	0.0446844
782335	FBXL17	F-box and leucine-rich repeat protein 17	0.527876	1.44181	0.000101811	0.0218948
513453	TALDO1	transaldolase 1	0.527433	1.44136	0.00436868	0.0944906
282123	VLDLR	very low density lipoprotein receptor	0.527004	1.44093	0.000578532	0.0406276
518563	HS6ST1	heparan sulfate 6-O-sulfotransferase 1	0.526909	1.44084	0.0732029	0.317734
514822	GSTZ1	glutathione S-transferase zeta 1	0.526795	1.44072	0.0207093	0.182145
100850276	LOC100850276	NKG2D ligand 3-like	0.52661	1.44054	0.633104	0.84087
506294	KIF22	kinesin family member 22	0.526511	1.44044	0.0404924	0.246951
505200	CCNF	cyclin F	0.526376	1.44031	0.0202848	0.180401
280677	C3	complement C3	0.526055	1.43999	0.374643	0.664565
615715	EFCAB2	EF-hand calcium binding domain 2	0.526049	1.43998	0.0135268	0.150647
788831	TTC25	tetratricopeptide repeat domain 25	0.525993	1.43992	0.00765796	0.117392
100139217	METTL23	methyltransferase like 23	0.525899	1.43983	0.00753085	0.117282
517077	SLC4A10	solute carrier family 4 member 10	0.525894	1.43983	0.117968	0.397109
100294918	COLCA2	colorectal cancer associated 2	0.525297	1.43923	0.00677106	0.113368
526888	EPM2A	EPM2A, laforin glucan phosphatase	0.525237	1.43917	0.0405663	0.247081
537431	ENPP6	ectonucleotide pyrophosphatase/phosphodiesterase 6	0.525213	1.43915	0.0804951	0.332577
101906230	LOC101906230	putative tRNA (cytidine(32)/guanosine(34)-2'-O)-methyltransferase pseudogene	0.524858	1.43879	0.00141377	0.0602453
512571	PKM	pyruvate kinase M1/2	0.524178	1.43811	0.0143813	0.154631
540539	HRASLS	HRAS like suppressor	0.523826	1.43776	0.109893	0.383534
517696	GPR63	G protein-coupled receptor 63	0.52339	1.43733	0.0871724	0.343593
519859	PRP9	prolactin-related protein IX	0.523001	1.43694	0.0687556	0.310035
523578	MOSPD1	motile sperm domain containing 1	0.522994	1.43693	0.0520718	0.276726
100295202	TERB1	telomere repeat binding bouquet formation protein 1	0.522091	1.43604	0.0200677	0.179627
538946	OR1Q1	olfactory receptor, family 1, subfamily Q, member 1	0.521984	1.43593	0.0099437	0.13168
505300	SMPDL3A	sphingomyelin phosphodiesterase acid like 3A	0.521967	1.43591	0.0151518	0.158595
517320	ZSWIM2	zinc finger SWIM-type containing 2	0.521914	1.43586	0.0465831	0.263499
280715	AK1	adenylate kinase 1	0.521821	1.43577	0.104388	0.374985
785362	SLC6A16	solute carrier family 6 member 16	0.521739	1.43568	0.0558447	0.285113
525734	GPR176	G protein-coupled receptor 176	0.520947	1.4349	0.0535828	0.280761
527669	SLC25A35	solute carrier family 25 member 35	0.520883	1.43483	0.024197	0.193484
504287	SOAT1	sterol O-acyltransferase 1	0.520477	1.43443	0.0202806	0.180401
281668	CCNB2	cyclin B2	0.519818	1.43377	0.081002	0.333074
514665	SYPL2	synaptophysin like 2	0.519313	1.43327	0.0130953	0.148669
407213	SFTPA1	surfactant protein A1	0.519155	1.43312	0.374974	0.664828
399559	NAPRT	nicotinate phosphoribosyltransferase	0.518868	1.43283	0.0158593	0.161568
538583	ENPP4	ectonucleotide pyrophosphatase/phosphodiesterase 4	0.518863	1.43283	0.00178253	0.0657876
534582	NFE2L1	nuclear factor, erythroid 2 like 1	0.518754	1.43272	0.00196153	0.0681306
784058	LOC784058	dynein light chain 1, cytoplasmic	0.51855	1.43251	0.0937437	0.355212
533726	DHCR24	24-dehydrocholesterol reductase	0.51836	1.43233	0.0489444	0.270359
616594	GPR137C	G protein-coupled receptor 137C	0.518315	1.43228	0.00601593	0.108331
520327	KYNU	kynureninase	0.51791	1.43188	0.0349541	0.23141
104969845	LOC104969845	olfactory receptor 5T2-like	0.517865	1.43183	0.0536809	0.281014
407109	PDHA1	pyruvate dehydrogenase E1 alpha 1 subunit	0.517745	1.43172	0.0012804	0.0582218
515619	LOC515619	olfactory receptor 52H1	0.517735	1.43171	0.0457152	0.261379
526134	SLC9A2	solute carrier family 9 member A2	0.517642	1.43161	0.385416	0.672774
507016	CYP4F2	cytochrome P450, family 4, subfamily F, polypeptide 2	0.517558	1.43153	0.050704	0.273286
768237	ACSF2	acyl-CoA synthetase family member 2	0.517432	1.4314	0.0375107	0.238595
101904021	LOC101904021	T-cell receptor alpha chain V region PHDS58-like	0.517419	1.43139	0.00925709	0.127632
614519	MORN4	MORN repeat containing 4	0.516564	1.43054	0.0357832	0.2337
616574	LOC616574	phosphatidylcholine transfer protein	0.516118	1.4301	0.060122	0.294819
404075	TKDP4	trophoblast Kunitz domain protein 4	0.51603	1.43001	0.00603244	0.108331
107133071	LOC107133071	uncharacterized LOC107133071	0.515266	1.42926	0.121013	0.402631
616916	REEP1	receptor accessory protein 1	0.51518	1.42917	0.0490807	0.270597
506866	LOC506866	ATM interactor pseudogene	0.5151	1.42909	0.161146	0.457541
539835	HSPA6	heat shock protein family A (Hsp70) member 6	0.514881	1.42888	0.0400855	0.246346
540771	PLCD4	phospholipase C delta 4	0.514545	1.42854	0.00546603	0.104368
522980	USP2	ubiquitin specific peptidase 2	0.514053	1.42806	0.366063	0.659144
515321	BDH2	3-hydroxybutyrate dehydrogenase 2	0.513862	1.42787	0.00419189	0.0925021
281206	GOT1	glutamic-oxaloacetic transaminase 1	0.513433	1.42744	0.157793	0.454114
536409	PAPSS2	3'-phosphoadenosine 5'-phosphosulfate synthase 2	0.513241	1.42725	0.00183004	0.0665814
408009	APOC3	apolipoprotein C-III	0.513097	1.42711	0.197286	0.500927
507864	KNSTRN	kinetochore localized astrin/SPAG5 binding protein	0.512844	1.42686	0.0246532	0.195318
531990	HIST2H3D	histone cluster 2, H3d	0.512798	1.42681	0.0147709	0.157174
521960	IP6K3	inositol hexakisphosphate kinase 3	0.512388	1.42641	0.0183424	0.172145
282389	TXNRD2	thioredoxin reductase 2	0.512321	1.42634	0.0197112	0.178156
520630	SLC45A4	solute carrier family 45 member 4	0.512107	1.42613	0.0275707	0.206533
522039	FGA	fibrinogen alpha chain	0.511818	1.42585	0.354681	0.648512
539514	SLC16A9	solute carrier family 16 member 9	0.511271	1.42531	0.0534381	0.280458
506388	ISX	intestine specific homeobox	0.511127	1.42516	0.0153522	0.159512
537343	HPSE2	heparanase 2 (inactive)	0.510959	1.425	0.0111386	0.137647
514470	DCDC2B	doublecortin domain containing 2B	0.510308	1.42435	0.0149736	0.157971
526226	LOC526226	histone H4	0.510177	1.42423	0.0963676	0.360496
540698	ARMT1	acidic residue methyltransferase 1	0.510176	1.42422	0.0212108	0.18409
514391	ZFAND4	zinc finger AN1-type containing 4	0.509908	1.42396	0.0120692	0.143116
614302	PCCA	propionyl-CoA carboxylase alpha subunit	0.509624	1.42368	0.00139367	0.0601727
280924	SCD	stearoyl-CoA desaturase (delta-9-desaturase)	0.509431	1.42349	0.000687664	0.0436996
100139567	SYCN	syncollin	0.50897	1.42303	0.545325	0.785673
515069	FKBP3	FK506 binding protein 3	0.508816	1.42288	0.00530743	0.102989
100337502	DDX43	DEAD-box helicase 43	0.50865	1.42272	0.00174404	0.0647344
100294792	LOC100294792	chromobox protein homolog 3 pseudogene	0.508453	1.42252	0.189063	0.492037
614612	SRD5A1	steroid 5 alpha-reductase 1	0.508301	1.42237	0.00932647	0.128198
508394	CASQ1	calsequestrin 1	0.508293	1.42237	0.0125453	0.145592
785457	POLE	DNA polymerase epsilon, catalytic subunit	0.507279	1.42137	0.0287509	0.211471
281686	CHRM5	cholinergic receptor muscarinic 5	0.507154	1.42124	0.0125327	0.145592
101904477	LOC101904477	ZW10 interactor pseudogene	0.507056	1.42115	0.125466	0.408522
281092	CROT	carnitine O-octanoyltransferase	0.506567	1.42067	0.000615378	0.0412974
783562	LOC783562	zinc finger and SCAN domain-containing protein 5B	0.506104	1.42021	0.0995637	0.36652
767848	SLC35B2	solute carrier family 35 member B2	0.505876	1.41998	0.0321906	0.222473
532560	SLC25A15	solute carrier family 25 member 15	0.505489	1.4196	0.013058	0.148669
100337245	BTNL2	butyrophilin like 2	0.505376	1.41949	0.10134	0.36958
616718	MPC2	mitochondrial pyruvate carrier 2	0.505286	1.4194	0.00573681	0.10637
282657	ATP6V1H	ATPase H+ transporting V1 subunit H	0.505274	1.41939	0.0169938	0.166663
508571	ATG3	autophagy related 3	0.505201	1.41932	0.0158329	0.161568
533011	MRPS25	mitochondrial ribosomal protein S25	0.505096	1.41922	0.0191203	0.175207
107132180	LOC107132180	uncharacterized LOC107132180	0.505007	1.41913	0.315966	0.617081
286885	UQCRQ	ubiquinol-cytochrome c reductase complex III subunit VII	0.504407	1.41854	0.0394483	0.243983
100295476	EREG	epiregulin	0.504328	1.41846	0.00877818	0.124433
508702	MFSD3	major facilitator superfamily domain containing 3	0.504279	1.41841	0.0324331	0.222973
618296	POLR3K	RNA polymerase III subunit K	0.504082	1.41822	0.00894814	0.125309
616674	CLEC4A	C-type lectin domain family 4 member A	0.503771	1.41792	0.0555387	0.284286
514293	IDI1	isopentenyl-diphosphate delta isomerase 1	0.503766	1.41791	0.00699713	0.11435
783110	ETFRF1	electron transfer flavoprotein regulatory factor 1	0.503553	1.4177	0.0501774	0.272278
539503	ZNF296	zinc finger protein 296	0.503374	1.41752	0.0102961	0.133505
505383	LOC505383	disks large homolog 2	0.50306	1.41722	0.0140547	0.152893
530430	INHBB	inhibin beta B subunit	0.503055	1.41721	0.134627	0.422517
525818	LOC525818	olfactory receptor-like protein OLF4	0.502728	1.41689	0.0185947	0.173253
523720	NTNG2	netrin G2	0.502723	1.41689	0.108899	0.382653
613445	MREG	melanoregulin	0.502037	1.41621	0.014344	0.154515
445418	FZD6	frizzled class receptor 6	0.501578	1.41576	0.0526925	0.278596
101906472	LOC101906472	tropomyosin alpha-3 chain-like	0.501343	1.41553	0.234458	0.542816
509744	ADH1C	alcohol dehydrogenase 1C (class I), gamma polypeptide	0.501137	1.41533	0.172664	0.471425
519042	NCCRP1	non-specific cytotoxic cell receptor protein 1 homolog (zebrafish)	0.501037	1.41523	0.00739902	0.116603
100138339	SH2D7	SH2 domain containing 7	0.501005	1.4152	0.0277959	0.207666
326597	CALM	calmodulin-like	0.500779	1.41498	0.0901687	0.348092
507834	ESRRA	estrogen related receptor alpha	0.500579	1.41478	0.0854243	0.340271
533000	GMPR	guanosine monophosphate reductase	0.50042	1.41463	0.0130779	0.148669
535328	CCL28	C-C motif chemokine ligand 28	0.500392	1.4146	0.00849259	0.121816
280808	GPI	glucose-6-phosphate isomerase	0.500047	1.41426	0.000841498	0.0475829
538360	GRM8	glutamate metabotropic receptor 8	0.500024	1.41424	0.206258	0.510496
282517	NDUFB8	NADH:ubiquinone oxidoreductase subunit B8	0.499927	1.41414	0.00250361	0.0750205
281452	RGS7	regulator of G protein signaling 7	0.499913	1.41413	0.0216331	0.186276
613655	FBXO47	F-box protein 47	0.499607	1.41383	0.00815172	0.120471
511453	SPCS1	signal peptidase complex subunit 1	0.499367	1.41359	0.0649462	0.303388
104974716	GSC2	goosecoid homeobox 2	0.499058	1.41329	0.0225242	0.189791
414920	NGB	neuroglobin	0.499017	1.41325	0.130536	0.416312
100299757	LOC100299757	EP300-interacting inhibitor of differentiation 1	0.498686	1.41293	0.138955	0.428194
616015	C11H9orf16	chromosome 11 open reading frame, human C9orf16	0.498622	1.41286	0.0628408	0.298947
317656	PCTP	phosphatidylcholine transfer protein	0.498544	1.41279	0.0106303	0.13561
104976909	LOC104976909	uncharacterized LOC104976909	0.498541	1.41278	0.00334352	0.0830511
782831	FSTL5	follistatin like 5	0.498355	1.4126	0.000546315	0.0394847
286804	SERPINA3-1	serpin peptidase inhibitor, clade A (alpha-1 antiproteinase, antitrypsin), member 3	0.498162	1.41241	0.0630225	0.299354
537539	ALDH9A1	aldehyde dehydrogenase 9 family member A1	0.498144	1.4124	0.00722523	0.115863
510841	PDK3	pyruvate dehydrogenase kinase 3	0.497884	1.41214	0.002198	0.0708259
538512	ZMAT3	zinc finger matrin-type 3	0.497602	1.41187	0.00271288	0.0779484
788815	LOC788815	olfactory receptor 51A7-like	0.497452	1.41172	0.300781	0.60485
616648	CFAP61	cilia and flagella associated protein 61	0.496855	1.41113	0.010668	0.135716
504437	AURKA	aurora kinase A	0.496577	1.41086	0.0872369	0.343634
768318	DEFB	defensin, beta	0.496374	1.41066	0.0151005	0.158301
618400	GPT2	glutamic--pyruvic transaminase 2	0.496015	1.41031	0.0508459	0.273568
616962	C16H1orf105	chromosome 16 open reading frame, human C1orf105	0.495906	1.41021	0.063658	0.300309
510513	TCTN1	tectonic family member 1	0.495833	1.41014	0.0171905	0.167785
515017	PDGFRL	platelet derived growth factor receptor like	0.495808	1.41011	0.00675107	0.113368
537817	TBC1D9	TBC1 domain family member 9	0.495253	1.40957	0.00302088	0.0809306
529791	TTC23	tetratricopeptide repeat domain 23	0.495236	1.40955	0.00534658	0.103143
532775	TMEM38A	transmembrane protein 38A	0.495134	1.40945	0.0227836	0.190399
517357	FBXW5	F-box and WD repeat domain containing 5	0.494992	1.40931	0.00730559	0.11611
515569	EBP	emopamil binding protein (sterol isomerase)	0.494575	1.40891	0.00514889	0.101915
286854	SERPINB6	serpin peptidase inhibitor, clade B (ovalbumin), member 6	0.494567	1.4089	0.0663297	0.306074
531597	REM2	RRAD and GEM like GTPase 2	0.494541	1.40887	0.00419925	0.0925021
784932	LOC784932	serpin A3-7-like	0.494483	1.40882	0.105397	0.376405
767875	HMGN5	high mobility group nucleosome binding domain 5	0.494429	1.40876	0.0622857	0.29836
508331	MINOS1	mitochondrial inner membrane organizing system 1	0.494421	1.40875	0.0176736	0.169915
617037	PECR	peroxisomal trans-2-enoyl-CoA reductase	0.494265	1.4086	0.00606524	0.10837
528799	ZMYND10	zinc finger MYND-type containing 10	0.494174	1.40851	0.0108699	0.136298
504290	NDUFAF7	NADH:ubiquinone oxidoreductase complex assembly factor 7	0.49414	1.40848	0.00238067	0.0734812
100336777	LOC100336777	uncharacterized LOC100336777	0.494131	1.40847	0.0130485	0.148669
521159	LOC521159	histone H2B type 1-like	0.493949	1.40829	0.134684	0.422517
327670	NDUFA6	NADH:ubiquinone oxidoreductase subunit A6	0.493004	1.40737	0.00826115	0.120838
282405	ATP6V1F	ATPase H+ transporting V1 subunit F	0.492693	1.40707	0.0145443	0.155407
101908048	LOC101908048	induced myeloid leukemia cell differentiation protein Mcl-1 homolog pseudogene	0.492206	1.40659	0.0353663	0.232743
101906391	LOC101906391	uncharacterized LOC101906391	0.491639	1.40604	0.0193159	0.176417
337914	PAG20	pregnancy-associated glycoprotein 20	0.491551	1.40596	0.00416381	0.0925021
282466	S100A10	S100 calcium binding protein A10	0.490894	1.40532	0.000124754	0.0234926
512410	SPEF1	sperm flagellar 1	0.490884	1.40531	0.0224406	0.189587
523435	MRPS33	mitochondrial ribosomal protein S33	0.490779	1.4052	0.00784018	0.118853
505519	MYL2	myosin light chain 2	0.490767	1.40519	0.0564212	0.286409
785848	LOC785848	olfactory receptor 5K3	0.490079	1.40452	0.00290554	0.0798382
327697	NDUFS2	NADH:ubiquinone oxidoreductase core subunit S2	0.490005	1.40445	0.000610876	0.0412974
513706	LOC513706	interferon omega-1	0.489763	1.40421	0.00996448	0.131723
616965	FAM72A	family with sequence similarity 72 member A	0.48915	1.40362	0.00906767	0.126281
282601	ARF2	ADP-ribosylation factor 2	0.489035	1.40351	0.0529797	0.279338
518021	ACER1	alkaline ceramidase 1	0.489025	1.4035	0.00376194	0.0881478
785001	TMEM202	transmembrane protein 202	0.488604	1.40309	0.00266705	0.0774635
100294937	LOC100294937	keratin-associated protein 3-3	0.48784	1.40234	0.00195655	0.0681306
517463	MGC157408	pregnancy-associated glycoprotein	0.487535	1.40205	0.0425351	0.252188
100140162	LIME1	Lck interacting transmembrane adaptor 1	0.486767	1.4013	0.0048063	0.0989218
616757	BST1	bone marrow stromal cell antigen 1	0.486297	1.40084	0.0067842	0.113368
100296883	IGBP1	immunoglobulin binding protein 1	0.486292	1.40084	0.00128271	0.0582218
101908359	LOC101908359	uncharacterized LOC101908359	0.485967	1.40052	0.0561627	0.285835
506037	UNC5A	unc-5 netrin receptor A	0.485871	1.40043	0.00888224	0.12518
281997	PRDX1	peroxiredoxin 1	0.485865	1.40043	0.00798104	0.119563
515553	SLC25A34	solute carrier family 25 member 34	0.485805	1.40037	0.0161818	0.162609
523291	SCTR	secretin receptor	0.485629	1.4002	0.00184256	0.0666803
618438	KLK8	kallikrein related peptidase 8	0.485179	1.39976	0.22377	0.530504
538513	SYT3	synaptotagmin 3	0.483815	1.39844	0.0169465	0.166432
509273	FAHD1	fumarylacetoacetate hydrolase domain containing 1	0.483582	1.39821	0.0212597	0.184358
513996	ACOX1	acyl-CoA oxidase 1	0.483029	1.39768	0.0202964	0.180426
280909	REN	renin	0.482988	1.39764	0.00494129	0.0999666
613568	MACROD1	MACRO domain containing 1	0.482964	1.39761	0.00210656	0.0694306
786844	MXRA5	matrix remodeling associated 5	0.482927	1.39758	0.154956	0.450124
101902890	LOC101902890	H-2 class II histocompatibility antigen, E-S beta chain-like	0.482859	1.39751	0.255525	0.564211
539571	ESM1	endothelial cell specific molecule 1	0.482799	1.39745	0.0168048	0.165834
614026	RANBP9	RAN binding protein 9	0.482732	1.39739	0.000798019	0.0462004
507264	SERPINB1	serpin family B member 1	0.482606	1.39727	0.0149236	0.157971
100336913	ABCB4	ATP-binding cassette, sub-family B (MDR/TAP), member 4	0.482066	1.39674	0.0553941	0.283758
282494	BOLA-DQA5	major histocompatibility complex, class II, DQ alpha 5	0.481966	1.39665	0.436943	0.713613
525059	GSS	glutathione synthetase	0.481936	1.39662	0.0523783	0.277643
100336929	LOC100336929	AN1-type zinc finger protein 6	0.481591	1.39628	0.00897517	0.125408
537848	LOC537848	transmembrane protein 53-like	0.481352	1.39605	0.0282434	0.209438
616597	RAD9B	RAD9 checkpoint clamp component B	0.481275	1.39598	0.0396977	0.244989
516376	BBS12	Bardet-Biedl syndrome 12	0.48117	1.39588	0.0219971	0.187895
538730	NRN1	neuritin 1	0.480986	1.3957	0.210088	0.514466
539222	PBX3	PBX homeobox 3	0.480808	1.39552	0.017927	0.171131
100336965	TENM1	teneurin transmembrane protein 1	0.4807	1.39542	0.0224824	0.189672
506888	DLST	dihydrolipoamide S-succinyltransferase	0.480525	1.39525	0.00328413	0.082599
790110	MLIP	muscular LMNA interacting protein	0.480121	1.39486	0.0340788	0.228157
613835	MRPS36	mitochondrial ribosomal protein S36	0.479507	1.39427	0.0169091	0.166215
507503	THAP4	THAP domain containing 4	0.479471	1.39423	0.00732545	0.11611
512677	PEX2	peroxisomal biogenesis factor 2	0.479297	1.39406	0.0730951	0.317467
538766	C15H11orf1	chromosome 15 open reading frame, human C11orf1	0.47927	1.39404	0.0286269	0.210914
519758	ATP1B1	ATPase Na+/K+ transporting subunit beta 1	0.479106	1.39388	0.0911247	0.349433
524599	CAPS2	calcyphosine 2	0.478829	1.39361	0.286583	0.593411
534578	LOC534578	vascular cell adhesion molecule 1-like	0.478709	1.3935	0.121562	0.403425
617024	E2F2	E2F transcription factor 2	0.477994	1.39281	0.0279972	0.208297
509150	ETHE1	ETHE1, persulfide dioxygenase	0.477992	1.3928	0.0105571	0.135265
100336766	LOC100336766	antigen WC1.1-like	0.477716	1.39254	0.0106795	0.135716
101906348	TM4SF19	transmembrane 4 L six family member 19	0.477483	1.39231	0.0257438	0.200843
282289	NDUFC1	NADH:ubiquinone oxidoreductase subunit C1	0.47722	1.39206	0.00807064	0.120147
338035	P2RX5	purinergic receptor P2X 5	0.477214	1.39205	0.100175	0.367328
540969	DNA2	DNA replication helicase/nuclease 2	0.477144	1.39199	0.00710236	0.114971
513526	SNRNP25	small nuclear ribonucleoprotein U11/U12 subunit 25	0.477031	1.39188	0.00978628	0.131194
408001	MAP1LC3B	microtubule associated protein 1 light chain 3 beta	0.476949	1.3918	0.00563986	0.105619
100851408	DLG2	discs large MAGUK scaffold protein 2	0.4768	1.39165	0.0717335	0.315826
767985	CKS2	CDC28 protein kinase regulatory subunit 2	0.476547	1.39141	0.0508181	0.27349
539466	PPP1R3C	protein phosphatase 1 regulatory subunit 3C	0.476504	1.39137	0.0766259	0.325098
510361	AGFG2	ArfGAP with FG repeats 2	0.47634	1.39121	0.0080721	0.120147
515126	AMZ2	archaelysin family metallopeptidase 2	0.475294	1.3902	0.00687522	0.113624
615159	SHOX	short stature homeobox	0.474723	1.38965	0.0138172	0.151759
613393	KLRF1	killer cell lectin like receptor F1	0.474604	1.38954	0.107199	0.379242
782899	OVCH2	ovochymase 2	0.474429	1.38937	0.00697142	0.114202
517933	NAA40	N(alpha)-acetyltransferase 40, NatD catalytic subunit	0.47369	1.38866	0.139312	0.428806
615896	SYCP3	synaptonemal complex protein 3	0.47345	1.38843	0.0124132	0.144991
100336967	DOK6	docking protein 6	0.472726	1.38773	0.116141	0.393449
280829	INS	insulin	0.472482	1.38749	0.479927	0.746632
512498	MAF1	MAF1 homolog, negative regulator of RNA polymerase III	0.472358	1.38738	0.00129223	0.0584082
513592	KPNA2	karyopherin subunit alpha 2	0.47229	1.38731	0.0382066	0.240634
282030	RAB3B	RAB3B, member RAS oncogene family	0.47208	1.38711	0.00292972	0.0801912
101906200	LOC101906200	ninjurin-1 pseudogene	0.471967	1.387	0.0167516	0.165468
100139141	SHROOM3	shroom family member 3	0.4717	1.38674	0.0592788	0.292551
514427	SLC27A4	solute carrier family 27 member 4	0.471529	1.38658	0.0280714	0.208614
107131217	LOC107131217	NKG2D ligand 2-like	0.470918	1.38599	0.38748	0.674304
781813	LOC781813	elongation factor 1-alpha 1 pseudogene	0.470894	1.38597	0.111607	0.385468
511591	SORT1	sortilin 1	0.470794	1.38587	0.007402	0.116603
513251	C17H4orf33	chromosome 17 open reading frame, human C4orf33	0.470781	1.38586	0.11411	0.389138
613714	ADTRP	androgen dependent TFPI regulating protein	0.470391	1.38548	0.0823753	0.335417
788352	NKAIN3	sodium/potassium transporting ATPase interacting 3	0.470304	1.3854	0.00916587	0.126863
513643	FOXM1	forkhead box M1	0.470244	1.38534	0.0485852	0.269573
538831	ATG14	autophagy related 14	0.469944	1.38506	0.127728	0.411576
504895	BCAS1	breast carcinoma amplified sequence 1	0.469864	1.38498	0.0642907	0.301699
787634	C18H19orf33	chromosome 18 open reading frame, human C19orf33	0.469827	1.38494	0.0156816	0.160941
280792	FGG	fibrinogen gamma chain	0.469652	1.38477	0.230249	0.538058
613821	MAP9	microtubule associated protein 9	0.469354	1.38449	0.00667011	0.113149
768008	TMBIM7P	transmembrane BAX inhibitor motif containing 7, pseudogene	0.469298	1.38444	0.0248088	0.196007
100125925	FAM228B	family with sequence similarity 228 member B	0.469065	1.38421	0.0377207	0.239153
282468	SLCO2A1	solute carrier organic anion transporter family member 2A1	0.468756	1.38392	0.0171275	0.167649
513878	BUD23	BUD23, rRNA methyltransferase and ribosome maturation factor	0.468403	1.38358	0.00138061	0.0600303
785309	LOC785309	T-cell receptor alpha chain V region PY14-like	0.46832	1.3835	0.015689	0.160941
100126827	BCAR4	breast cancer anti-estrogen resistance 4	0.467913	1.38311	0.00784938	0.118857
782624	LOC782624	olfactory receptor 6C2	0.467874	1.38307	0.12712	0.410845
100337507	LOC100337507	uncharacterized LOC100337507	0.46775	1.38295	0.0261347	0.202042
526163	LOC526163	CMRF35-like molecule 6	0.467721	1.38292	0.0805907	0.332584
539217	SMC2	structural maintenance of chromosomes 2	0.467695	1.3829	0.00317811	0.0818918
101906455	LOC101906455	thymosin beta-4 pseudogene	0.467394	1.38261	0.184883	0.486884
507692	EMC10	ER membrane protein complex subunit 10	0.467361	1.38258	0.0430426	0.254171
538944	CKMT2	creatine kinase, mitochondrial 2	0.467351	1.38257	0.0461892	0.262515
782145	LOC782145	uncharacterized LOC782145	0.467175	1.3824	0.0232912	0.191078
616979	RAB31	RAB31, member RAS oncogene family	0.467084	1.38231	0.0550781	0.282775
282346	SCARB1	scavenger receptor class B member 1	0.466653	1.3819	0.00491224	0.0998304
508853	IMMT	inner membrane mitochondrial protein	0.466632	1.38188	0.0146766	0.156576
789121	LOC789121	dynein light chain 1, cytoplasmic	0.466102	1.38137	0.106882	0.378776
781334	TMSB4	thymosin beta 4, X-linked	0.465868	1.38115	0.245718	0.554164
782903	GAS2L3	growth arrest specific 2 like 3	0.465838	1.38112	0.0143577	0.154539
523998	NEK2	NIMA related kinase 2	0.465698	1.38099	0.09175	0.351238
510506	CPS1	carbamoyl-phosphate synthase 1	0.465596	1.38089	0.0405124	0.246973
768058	ACY1	aminoacylase 1	0.465585	1.38088	0.0255953	0.20014
514078	MYO5B	myosin VB	0.465454	1.38075	0.0167004	0.165201
781568	TRAF4	TNF receptor associated factor 4	0.46537	1.38067	0.023157	0.191078
534811	ZWILCH	zwilch kinetochore protein	0.465129	1.38044	0.0138589	0.151759
513978	DUSP23	dual specificity phosphatase 23	0.465104	1.38042	0.00289122	0.0796581
512030	COLEC10	collectin subfamily member 10	0.465068	1.38038	0.0869589	0.343122
768034	IMMP2L	IMP2 inner mitochondrial membrane peptidase-like (S. cerevisiae)	0.465058	1.38037	0.0457681	0.261463
521252	LOC521252	olfactory receptor 4P4	0.464952	1.38027	0.0362544	0.235493
327710	NDUFA8	NADH:ubiquinone oxidoreductase subunit A8	0.464737	1.38007	0.00690074	0.113808
528277	WDR31	WD repeat domain 31	0.464286	1.37963	0.162607	0.459164
522480	REEP6	receptor accessory protein 6	0.464094	1.37945	0.142579	0.432732
514360	DSP	desmoplakin	0.464026	1.37939	0.151686	0.445614
616270	RSPH14	radial spoke head 14 homolog	0.463443	1.37883	0.0282351	0.209438
615392	TIGAR	TP53 induced glycolysis regulatory phosphatase	0.462987	1.37839	0.12365	0.406411
505184	SERPINB2	serpin family B member 2	0.46252	1.37795	0.00631328	0.11002
101907769	LOC101907769	metallothionein-1A pseudogene	0.462437	1.37787	0.177352	0.47712
520170	UCHL3	ubiquitin C-terminal hydrolase L3	0.462127	1.37757	0.0089128	0.12518
536356	TGM6	transglutaminase 6	0.46195	1.3774	0.00424438	0.0927754
533910	DLD	dihydrolipoamide dehydrogenase	0.461871	1.37733	0.00890909	0.12518
505691	CDKN2C	cyclin dependent kinase inhibitor 2C	0.461855	1.37731	0.0105857	0.135378
512450	SH3GL2	SH3 domain containing GRB2 like 2, endophilin A1	0.461641	1.37711	0.208312	0.512035
617430	C15H11orf70	chromosome 15 open reading frame, human C11orf70	0.461447	1.37692	0.149182	0.442264
788428	LOC788428	olfactory receptor 10A2	0.461117	1.37661	0.075341	0.32258
521962	MLLT3	MLLT3, super elongation complex subunit	0.460924	1.37642	0.0110702	0.13738
540962	C7H19orf70	chromosome 7 open reading frame, human C19orf70	0.460887	1.37639	0.0310355	0.218088
404131	HSDL2	hydroxysteroid dehydrogenase like 2	0.460593	1.37611	0.0157457	0.161195
508170	MCEE	methylmalonyl-CoA epimerase	0.460188	1.37572	0.0140723	0.15291
513111	TMEM225B	transmembrane protein 225B	0.459895	1.37544	0.0138962	0.151881
281640	ATP5O	ATP synthase, H+ transporting, mitochondrial F1 complex, O subunit	0.459767	1.37532	0.00677729	0.113368
535410	WDR78	WD repeat domain 78	0.459638	1.3752	0.0160514	0.162221
280878	NNT	nicotinamide nucleotide transhydrogenase	0.459601	1.37516	0.0519116	0.276118
517656	NFS1	NFS1, cysteine desulfurase	0.459586	1.37515	0.0099728	0.131723
615761	KCNE4	potassium voltage-gated channel subfamily E regulatory subunit 4	0.459477	1.37504	0.175305	0.474524
512257	ZMYND12	zinc finger MYND-type containing 12	0.459475	1.37504	0.0527169	0.278596
505743	MRAP	melanocortin 2 receptor accessory protein	0.459453	1.37502	0.0034572	0.0845378
615813	ITPKA	inositol-trisphosphate 3-kinase A	0.459029	1.37462	0.0507162	0.273286
516783	SDSL	serine dehydratase like	0.458137	1.37377	0.172203	0.470846
782699	LOC782699	disintegrin and metalloproteinase domain-containing protein 20	0.457876	1.37352	0.0504242	0.272712
282485	SULT1A1	sulfotransferase family, cytosolic, 1A, phenol-preferring, member 1	0.45783	1.37347	0.448734	0.722729
281573	VIL1	villin 1	0.457636	1.37329	0.00777082	0.118151
528655	PDK1	pyruvate dehydrogenase kinase 1	0.457481	1.37314	0.00139921	0.0601727
618568	RAPGEFL1	Rap guanine nucleotide exchange factor like 1	0.457199	1.37287	0.0189075	0.174504
514560	CHCHD5	coiled-coil-helix-coiled-coil-helix domain containing 5	0.457054	1.37274	0.0981489	0.364239
528379	LIN7A	lin-7 homolog A, crumbs cell polarity complex component	0.456751	1.37245	0.00869583	0.12378
513958	EIF2B2	eukaryotic translation initiation factor 2B subunit beta	0.456668	1.37237	0.017148	0.167676
538821	COQ10A	coenzyme Q10A	0.456656	1.37236	0.0116061	0.140299
785629	LOC785629	NADH dehydrogenase (ubiquinone) 1 alpha subcomplex, 2, 8kDa pseudogene	0.45656	1.37227	0.0480304	0.2679
101903030	MUC6	mucin 6, oligomeric mucus/gel-forming	0.456514	1.37222	0.126269	0.409837
787518	LOC787518	olfactory receptor 791-like	0.456279	1.372	0.0557476	0.284848
101903126	LOC101903126	interferon-induced very large GTPase 1-like	0.456265	1.37199	0.135511	0.423557
100125233	STAU2	staufen double-stranded RNA binding protein 2	0.456254	1.37197	0.000993719	0.0511205
511836	HAGHL	hydroxyacylglutathione hydrolase like	0.456235	1.37196	0.0158079	0.161568
520518	LOC520518	cytochrome c oxidase assembly factor 7	0.456039	1.37177	0.25421	0.562547
281386	SERPINF1	serpin family F member 1	0.456034	1.37177	0.0430984	0.254246
536656	MCU	mitochondrial calcium uniporter	0.455806	1.37155	0.00252904	0.0754521
504229	TMEM126B	transmembrane protein 126B	0.455315	1.37108	0.0127599	0.147102
101904245	LOC101904245	T-cell receptor beta chain V region YT35-like	0.455163	1.37094	0.211035	0.515556
107132989	LOC107132989	uncharacterized LOC107132989	0.454938	1.37072	0.198238	0.501113
504771	COQ7	coenzyme Q7, hydroxylase	0.454761	1.37056	0.00983664	0.131194
540643	LMNB1	lamin B1	0.45464	1.37044	0.122809	0.405228
100336753	LOC100336753	mitochondrial import receptor subunit TOM6 homolog pseudogene	0.454473	1.37028	0.250428	0.558833
100335790	PXT1	peroxisomal, testis specific 1	0.454115	1.36994	0.00684843	0.113455
525892	WDR72	WD repeat domain 72	0.454098	1.36993	0.0561675	0.285835
100296837	CCNJL	cyclin J like	0.453628	1.36948	0.0320852	0.222236
533656	VDR	vitamin D receptor	0.453611	1.36946	0.0293429	0.213063
510243	HMOX2	heme oxygenase 2	0.453598	1.36945	0.0307647	0.21758
615529	C15H11orf71	chromosome 15 open reading frame, human C11orf71	0.453323	1.36919	0.0335316	0.226479
100335357	LOC100335357	uncharacterized LOC100335357	0.45299	1.36887	0.0168585	0.165965
616440	SH2D6	SH2 domain containing 6	0.45286	1.36875	0.0230389	0.190761
101905937	LOC101905937	protein Shroom2-like	0.452853	1.36874	0.029172	0.212712
506459	ACSS2	acyl-CoA synthetase short chain family member 2	0.452761	1.36866	0.0117303	0.140761
100297762	SERTM1	serine rich and transmembrane domain containing 1	0.452701	1.3686	0.0736409	0.318557
521973	ZYG11A	zyg-11 family member A, cell cycle regulator	0.452617	1.36852	0.0200302	0.179459
282523	SLC25A11	solute carrier family 25 member 11	0.452422	1.36834	0.0133404	0.149304
782473	OR51T1	olfactory receptor, family 51, subfamily T, member 1	0.452188	1.36811	0.0604957	0.295302
506607	AGPAT3	1-acylglycerol-3-phosphate O-acyltransferase 3	0.451632	1.36759	0.00613972	0.108777
505455	IER3	immediate early response 3	0.451525	1.36749	0.0483526	0.268893
615528	SULT1C3	sulfotransferase family, cytosolic, 1C, member 3	0.451468	1.36743	0.00958634	0.130138
515651	C17H22orf39	chromosome 17 open reading frame, human C22orf39	0.450746	1.36675	0.0131329	0.148706
107132671	LOC107132671	FUN14 domain-containing protein 1-like	0.450388	1.36641	0.0531218	0.279656
789836	ZNF583	zinc finger protein 583	0.450068	1.36611	0.0724256	0.317064
101902274	LOC101902274	histidine triad nucleotide-binding protein 1 pseudogene	0.449785	1.36584	0.137136	0.425719
787642	LOC787642	olfactory receptor-like protein OLF2	0.449619	1.36568	0.0258044	0.20101
514652	ISCA1	iron-sulfur cluster assembly 1	0.44954	1.3656	0.0101349	0.132544
101905630	LOC101905630	complement factor H-like	0.449358	1.36543	0.0736851	0.318681
515263	ALDOB	aldolase, fructose-bisphosphate B	0.449325	1.3654	0.0448549	0.258941
785723	LOC785723	olfactory receptor 4F15	0.449287	1.36536	0.049861	0.271517
525938	GSTP1	glutathione S-transferase pi 1	0.44924	1.36532	0.0546474	0.281981
537221	UFC1	ubiquitin-fold modifier conjugating enzyme 1	0.44904	1.36513	0.00511336	0.101604
539881	KCTD8	potassium channel tetramerization domain containing 8	0.448544	1.36466	0.149524	0.442684
616156	CDC34	cell division cycle 34	0.448481	1.3646	0.0158311	0.161568
101905887	LOC101905887	glycine cleavage system H protein, mitochondrial pseudogene	0.448336	1.36447	0.00419805	0.0925021
613338	IDH3B	isocitrate dehydrogenase 3 (NAD(+)) beta	0.448288	1.36442	0.0264703	0.20313
523631	LOC523631	testis-specific histone 2a-like	0.448152	1.36429	0.0830258	0.336445
507308	PHOSPHO2	phosphatase, orphan 2	0.448068	1.36421	0.00650413	0.111625
510995	KIFC1	kinesin family member C1	0.447929	1.36408	0.0154339	0.159512
513571	SPESP1	sperm equatorial segment protein 1	0.447884	1.36404	0.00594241	0.108037
514335	C1H21orf33	chromosome 1 open reading frame, human C21orf33	0.447879	1.36403	0.00135103	0.0596223
616261	OR52E6	olfactory receptor, family 52, subfamily E, member 6	0.447435	1.36361	0.0182145	0.171974
785899	LOC785899	olfactory receptor 5AN1	0.447325	1.36351	0.0505711	0.27302
783780	OR11H6	olfactory receptor, family 11, subfamily H, member 6	0.447317	1.3635	0.00394722	0.0902048
539277	CALML4	calmodulin like 4	0.447316	1.3635	0.0268632	0.204019
617894	RHOF	ras homolog family member F, filopodia associated	0.446731	1.36295	0.0453622	0.260561
510483	PIGC	phosphatidylinositol glycan anchor biosynthesis class C	0.445798	1.36207	0.0645199	0.302498
784234	KCNV2	potassium voltage-gated channel modifier subfamily V member 2	0.445723	1.362	0.01015	0.132544
789410	XRCC2	X-ray repair cross complementing 2	0.445704	1.36198	0.139637	0.429326
507513	LOC507513	G-protein coupled receptor 98	0.445516	1.3618	0.0585572	0.290817
101907835	LOC101907835	THO complex subunit 7 homolog	0.445338	1.36163	0.212487	0.517626
618814	HACD4	3-hydroxyacyl-CoA dehydratase 4	0.445091	1.3614	0.0822217	0.334923
513419	NADK	NAD kinase	0.444959	1.36128	0.0456091	0.26099
613935	EIPR1	EARP complex and GARP complex interacting protein 1	0.444282	1.36064	0.121214	0.40283
540061	FAM71F2	family with sequence similarity 71 member F2	0.444259	1.36062	0.0830084	0.336445
525735	RNF130	ring finger protein 130	0.444052	1.36042	0.00131557	0.0590882
281117	DLK1	delta like non-canonical Notch ligand 1	0.443704	1.36009	0.0877427	0.344657
524464	SEMA6C	semaphorin 6C	0.443613	1.36001	0.0767787	0.325351
616407	SLC24A3	solute carrier family 24 member 3	0.443492	1.35989	0.0493227	0.270803
100125878	SSLP1	secreted seminal-vesicle Ly-6 protein 1	0.443113	1.35953	0.172477	0.471343
519922	OAS1Z	2',5'-oligoadenylate synthetase 1, 40/46kDa	0.443029	1.35946	0.0934033	0.354511
280798	GAA	glucosidase alpha, acid	0.442898	1.35933	0.0127944	0.147125
539058	ZNF672	zinc finger protein 672	0.442872	1.35931	0.0111128	0.137493
281963	P2RY1	purinergic receptor P2Y1	0.442605	1.35906	0.110594	0.384135
510914	KRT23	keratin 23	0.442422	1.35888	0.0368782	0.237041
780995	LOC780995	regulator of nonsense transcripts 3B pseudogene	0.441982	1.35847	0.0331873	0.225265
520462	SH3BP4	SH3 domain binding protein 4	0.441606	1.35812	0.00452117	0.0959685
540060	TWIST2	twist family bHLH transcription factor 2	0.441557	1.35807	0.0465416	0.263499
528499	OR6P1	olfactory receptor, family 6, subfamily P, member 1	0.441412	1.35793	0.0189867	0.174774
107131185	LOC107131185	melanoma-associated antigen B1-like	0.441262	1.35779	0.138172	0.427578
507055	LOC507055	guanylate-binding protein 4	0.441191	1.35772	0.116826	0.394663
281733	CXADR	CXADR, Ig-like cell adhesion molecule	0.441073	1.35761	0.13471	0.422517
615091	HIST2H2BF	histone cluster 2, H2bf	0.440631	1.3572	0.071269	0.314325
513795	ECHDC2	enoyl-CoA hydratase domain containing 2	0.440439	1.35702	0.00987346	0.131383
100336082	AOC2	amine oxidase, copper containing 2	0.440433	1.35701	0.0551525	0.283015
404180	MEST	mesoderm specific transcript	0.44038	1.35696	0.192447	0.495783
512107	DZANK1	double zinc ribbon and ankyrin repeat domains 1	0.440265	1.35685	0.0297779	0.214539
100848668	LOC100848668	UDP-glucuronosyltransferase 1-3 pseudogene	0.440238	1.35683	0.0120994	0.143214
511883	ANKRD13A	ankyrin repeat domain 13A	0.440129	1.35673	0.0201617	0.179768
532704	TBC1D7	TBC1 domain family member 7	0.439921	1.35653	0.0190889	0.174997
101905053	LOC101905053	baculoviral IAP repeat-containing protein 2 pseudogene	0.439903	1.35651	0.0358679	0.234019
614453	EFNA2	ephrin A2	0.439617	1.35624	0.0473991	0.266479
505394	APOA2	apolipoprotein A2	0.439533	1.35617	0.0104269	0.134236
617667	SERPINA3	serpin peptidase inhibitor, clade A (alpha-1 antiproteinase, antitrypsin), member 3	0.43928	1.35593	0.349728	0.644854
515297	TEX11	testis expressed 11	0.439258	1.35591	0.111168	0.385056
530316	UBXN2B	UBX domain protein 2B	0.438934	1.3556	0.00357092	0.0862044
537521	PPP4R4	protein phosphatase 4 regulatory subunit 4	0.438644	1.35533	0.0216349	0.186276
615893	CYB561A3	cytochrome b, ascorbate dependent 3	0.438343	1.35505	0.0779286	0.327608
101904177	LOC101904177	enhancer of rudimentary homolog pseudogene	0.438233	1.35494	0.276457	0.585058
281813	FUNDC2	FUN14 domain containing 2	0.438204	1.35492	0.000508565	0.0383561
768079	IER3IP1	immediate early response 3 interacting protein 1	0.437489	1.35425	0.049335	0.270803
783045	LOC783045	nitric oxide-associated protein 1-like	0.437331	1.3541	0.0492995	0.270803
519172	BLOC1S2	biogenesis of lysosomal organelles complex 1 subunit 2	0.437302	1.35407	0.012102	0.143214
504694	ADAMTS7	ADAM metallopeptidase with thrombospondin type 1 motif 7	0.43698	1.35377	0.0238713	0.192673
512164	ITIH2	inter-alpha-trypsin inhibitor heavy chain 2	0.436927	1.35372	0.0651967	0.303728
104975716	LOC104975716	leukocyte elastase inhibitor pseudogene	0.436608	1.35342	0.006819	0.113368
282134	ADRA1A	adrenoceptor alpha 1A	0.436285	1.35312	0.0783202	0.3285
539399	SLC39A9	solute carrier family 39 member 9	0.436142	1.35298	0.0173799	0.168673
539735	ZMYND15	zinc finger MYND-type containing 15	0.43585	1.35271	0.0290708	0.212449
510347	MRPL15	mitochondrial ribosomal protein L15	0.435827	1.35269	0.0272364	0.205305
514135	BCO2	beta-carotene oxygenase 2	0.435797	1.35266	0.00887589	0.12518
781152	LOC781152	P antigen family, member 3 (prostate associated)-like	0.435778	1.35264	0.208307	0.512035
509200	HNF4A	hepatocyte nuclear factor 4 alpha	0.43567	1.35254	0.0137709	0.151759
107132709	LOC107132709	cell division cycle-associated protein 2-like	0.434878	1.3518	0.0334903	0.226349
613365	LOC613365	formiminotransferase N-terminal subdomain-containing protein	0.434873	1.35179	0.0738533	0.319073
512486	LOC512486	interferon-induced guanylate-binding protein 1	0.434612	1.35155	0.269056	0.578106
617064	LRRC69	leucine rich repeat containing 69	0.434469	1.35141	0.158445	0.454804
510087	LOC510087	olfactory receptor 10H1	0.434401	1.35135	0.0317153	0.220599
281992	PPARA	peroxisome proliferator activated receptor alpha	0.434341	1.35129	0.00823016	0.120757
615250	LYRM9	LYR motif containing 9	0.434277	1.35123	0.037877	0.239662
781223	LOC781223	histone H4	0.434157	1.35112	0.254578	0.562847
101904236	WFDC9	WAP four-disulfide core domain 9	0.434117	1.35108	0.322282	0.622171
516378	LOC516378	intestinal alkaline phosphatase VII	0.434049	1.35102	0.021972	0.187759
281600	ADAM9	ADAM metallopeptidase domain 9	0.433928	1.35091	0.00705378	0.114727
539276	HTATIP2	HIV-1 Tat interactive protein 2	0.433851	1.35084	0.0413067	0.248834
613475	MSRB2	methionine sulfoxide reductase B2	0.433744	1.35073	0.000573009	0.0404178
514472	TRAP1	TNF receptor associated protein 1	0.43364	1.35064	0.0188354	0.174197
531521	LOC531521	disintegrin and metalloproteinase domain-containing protein 30	0.433173	1.3502	0.0166818	0.165177
618319	SNORC	secondary ossification center associated regulator of chondrocyte maturation	0.433089	1.35012	0.0175075	0.169252
504524	GM2A	GM2 ganglioside activator	0.433025	1.35006	0.0115056	0.139825
497622	HFE	hemochromatosis	0.432945	1.34999	0.0141578	0.153515
317710	PLBD1	phospholipase B domain containing 1	0.432894	1.34994	0.00624716	0.109411
768225	NR1D1	nuclear receptor subfamily 1 group D member 1	0.432732	1.34979	0.120699	0.402055
618359	LOC618359	keratin-associated protein 6-1	0.432681	1.34974	0.120993	0.402631
100139500	DCDC2C	doublecortin domain containing 2C	0.432512	1.34958	0.0194342	0.177213
511280	NMI	N-myc and STAT interactor	0.432473	1.34955	0.0148857	0.157659
505250	OR8S1	olfactory receptor, family 8, subfamily S, member 1	0.431999	1.3491	0.0318914	0.221374
618499	TMEM255B	transmembrane protein 255B	0.431809	1.34892	0.0260305	0.202042
326334	CA11	carbonic anhydrase 11	0.431683	1.34881	0.106296	0.37787
508140	OR10H1	olfactory receptor, family 10, subfamily H, member 1	0.431627	1.34875	0.0729289	0.317276
790304	LOC790304	melanoma-associated antigen B2-like	0.430597	1.34779	0.317148	0.617993
538885	CBX5	chromobox 5	0.43041	1.34762	0.253916	0.562109
615964	NFU1	NFU1 iron-sulfur cluster scaffold	0.43023	1.34745	0.00355718	0.086204
537566	KIF18A	kinesin family member 18A	0.430228	1.34745	0.0707559	0.313253
533020	CBR4	carbonyl reductase 4	0.430031	1.34726	0.0174978	0.169252
101902679	LOC101902679	putative olfactory receptor 3A4	0.429688	1.34694	0.030824	0.21758
100300434	LOC100300434	olfactory receptor 148	0.429661	1.34692	0.0166238	0.164858
504501	LOC504501	olfactory receptor 1J4	0.429607	1.34687	0.0708145	0.31333
785719	TAAR2	trace amine associated receptor 2	0.429526	1.34679	0.00288795	0.0796581
282578	ATP5A1	ATP synthase, H+ transporting, mitochondrial F1 complex, alpha subunit 1, cardiac muscle	0.429524	1.34679	0.0161199	0.162403
508388	WSB2	WD repeat and SOCS box containing 2	0.429342	1.34662	0.00273803	0.0779484
407204	BVD1.15	T cell receptor delta chain variable region BVd1.15	0.429269	1.34655	0.0672002	0.307363
100139670	LOC100139670	interferon-induced protein with tetratricopeptide repeats 1	0.42919	1.34648	0.300097	0.604375
100295019	TMEM232	transmembrane protein 232	0.429188	1.34648	0.14801	0.440602
504966	TMEM184C	transmembrane protein 184C	0.428931	1.34624	0.0175629	0.16942
100336895	RHBDL1	rhomboid like 1	0.428585	1.34591	0.00964587	0.130266
100294941	C7H19orf38	chromosome 7 open reading frame, human C19orf38	0.428409	1.34575	0.0346202	0.23066
613457	C2H2orf76	chromosome 2 open reading frame, human C2orf76	0.427973	1.34534	0.0174463	0.169156
100295614	LOC100295614	T-cell receptor beta chain V region CTL-F3	0.427887	1.34526	0.0413511	0.248834
513212	CA3	carbonic anhydrase 3	0.427729	1.34511	0.163107	0.459377
281128	DSC2	desmocollin 2	0.427633	1.34503	0.0540591	0.281268
784845	STMP1	short transmembrane mitochondrial protein 1	0.427557	1.34495	0.0771475	0.326232
504257	SCOC	short coiled-coil protein	0.426261	1.34375	0.0283831	0.210095
281742	NDUFA12	NADH:ubiquinone oxidoreductase subunit A12	0.426212	1.3437	0.149507	0.442684
509355	SYAP1	synapse associated protein 1	0.42618	1.34367	0.00366772	0.0872348
540082	LOC540082	olfactory receptor 1A1	0.42608	1.34358	0.0328333	0.223922
508508	NAP1L5	nucleosome assembly protein 1 like 5	0.426075	1.34357	0.0312958	0.219167
338061	NDUFB5	NADH:ubiquinone oxidoreductase subunit B5	0.426073	1.34357	0.00134954	0.0596223
507844	ACYP1	acylphosphatase 1	0.425836	1.34335	0.022289	0.18883
615440	NDUFAF4	NADH:ubiquinone oxidoreductase complex assembly factor 4	0.425823	1.34334	0.102798	0.37223
327691	NDUFS6	NADH:ubiquinone oxidoreductase subunit S6	0.42568	1.34321	0.0374428	0.238552
510046	LOC510046	olfactory receptor 6C4	0.42555	1.34308	0.114326	0.389614
104974467	LOC104974467	uncharacterized LOC104974467	0.425285	1.34284	0.256865	0.565656
535260	FAM151B	family with sequence similarity 151 member B	0.425097	1.34266	0.00199233	0.0682016
615335	TP63	tumor protein p63	0.425059	1.34263	0.0746321	0.321288
664637	BOTA-T2R10B	bitter taste receptor T2R10B	0.424932	1.34251	0.0253814	0.198923
338084	NDUFA13	NADH:ubiquinone oxidoreductase subunit A13	0.424925	1.3425	0.0523985	0.277643
510889	THOP1	thimet oligopeptidase 1	0.424743	1.34233	0.0664812	0.306237
513016	C9H6orf163	chromosome 9 open reading frame, human C6orf163	0.424478	1.34209	0.0601251	0.294819
533161	KIF2C	kinesin family member 2C	0.424191	1.34182	0.0279441	0.208297
782020	PTER	phosphotriesterase related	0.42414	1.34177	0.01951	0.17759
535049	SLC4A3	solute carrier family 4 member 3	0.424088	1.34172	0.0616683	0.296707
536133	GALK2	galactokinase 2	0.423817	1.34147	0.00416366	0.0925021
530549	EFHB	EF-hand domain family member B	0.423699	1.34136	0.0154062	0.159512
509302	DNAJC21	DnaJ heat shock protein family (Hsp40) member C21	0.423598	1.34127	0.0104417	0.134236
616883	LOC616883	zinc finger protein 782	0.423175	1.34088	0.017705	0.170133
539805	MISP3	MISP family member 3	0.423087	1.34079	0.0417318	0.249938
505224	ATP6V0E2	ATPase H+ transporting V0 subunit e2	0.423083	1.34079	0.064927	0.303367
514859	AKT1S1	AKT1 substrate 1	0.422959	1.34067	0.0108264	0.136284
100847395	MUC5AC	mucin 5AC, oligomeric mucus/gel-forming	0.422953	1.34067	0.015939	0.161962
616864	SLC36A4	solute carrier family 36 member 4	0.42287	1.34059	0.0400547	0.24623
617224	LOC617224	probable palmitoyltransferase ZDHHC11	0.422601	1.34034	0.0600449	0.29464
613795	ZBTB8OS	zinc finger and BTB domain containing 8 opposite strand	0.422586	1.34033	0.00368284	0.0874324
614854	MIXL1	Mix paired-like homeobox	0.422574	1.34032	0.0589593	0.292036
613644	CD99L2	CD99 molecule like 2	0.422402	1.34016	0.00301549	0.0809306
508371	EMC3	ER membrane protein complex subunit 3	0.422302	1.34006	0.00916411	0.126863
535369	E2F1	E2F transcription factor 1	0.422251	1.34002	0.0174158	0.168939
281914	MMP13	matrix metallopeptidase 13	0.422175	1.33995	0.0990085	0.365315
404152	ATP6V1D	ATPase H+ transporting V1 subunit D	0.421624	1.33943	0.0119992	0.142533
615530	CCDC92	coiled-coil domain containing 92	0.421581	1.33939	0.0545059	0.281669
528204	RHEB	Ras homolog, mTORC1 binding	0.421562	1.33938	0.0322221	0.222523
100137897	LGALS9	lectin, galactoside-binding, soluble, 9	0.421429	1.33925	0.056827	0.287227
782220	LOC782220	olfactory receptor 6C2	0.421394	1.33922	0.0866167	0.342674
519309	LOC519309	zinc finger protein 790	0.421393	1.33922	0.0327829	0.223853
510392	SLC25A36	solute carrier family 25 member 36	0.420878	1.33874	0.00223009	0.0713506
523293	CCNJ	cyclin J	0.420864	1.33873	0.0528801	0.279099
788823	P3H4	prolyl 3-hydroxylase family member 4 (non-enzymatic)	0.420392	1.33829	0.015395	0.159512
540831	RBM47	RNA binding motif protein 47	0.420254	1.33816	0.164909	0.461533
536186	CRISPLD1	cysteine rich secretory protein LCCL domain containing 1	0.420098	1.33802	0.0336241	0.226516
514958	NELFCD	negative elongation factor complex member C/D	0.420055	1.33798	0.00233156	0.0724244
768306	ABHD8	abhydrolase domain containing 8	0.420051	1.33797	0.0753391	0.32258
618164	HIST1H1A	histone cluster 1, H1a	0.419917	1.33785	0.0292676	0.212804
514143	GBP2	guanylate binding protein 2, interferon-inducible	0.419888	1.33782	0.159305	0.455479
785397	OR5V1	olfactory receptor, family 5, subfamily V, member 1	0.419784	1.33773	0.109542	0.383279
506138	APOOL	apolipoprotein O like	0.419651	1.3376	0.00404696	0.090884
100848905	SLX4IP	SLX4 interacting protein	0.419364	1.33734	0.0498499	0.271517
353301	MECR	mitochondrial trans-2-enoyl-CoA reductase	0.419352	1.33733	0.0319624	0.221717
508458	ASMTL	acetylserotonin O-methyltransferase like	0.418801	1.33682	0.0335848	0.226516
513065	TAF13	TATA-box binding protein associated factor 13	0.418575	1.33661	0.0806699	0.332697
511144	DDRGK1	DDRGK domain containing 1	0.41813	1.33619	0.00844458	0.121391
617043	LOC617043	histone H2B type 1	0.417938	1.33602	0.187453	0.489399
509816	MRPS11	mitochondrial ribosomal protein S11	0.417833	1.33592	0.0115241	0.139891
504677	PGAP1	post-GPI attachment to proteins 1	0.417474	1.33559	0.0053368	0.103051
515900	PLA1A	phospholipase A1 member A	0.417353	1.33547	0.0547939	0.282234
617406	LOC617406	serpin peptidase inhibitor, clade B (ovalbumin), member 6-like	0.417274	1.3354	0.0869469	0.343122
281805	GSTA2	glutathione S-transferase alpha 2	0.417002	1.33515	0.264965	0.573519
510038	AQP11	aquaporin 11	0.416941	1.33509	0.0555729	0.284319
100336620	TPH2	tryptophan hydroxylase 2	0.416871	1.33503	0.0415513	0.249526
617129	MCUR1	mitochondrial calcium uniporter regulator 1	0.416747	1.33491	0.109657	0.383279
768048	COX14	COX14, cytochrome c oxidase assembly factor	0.416649	1.33482	0.096933	0.361518
107131220	LOC107131220	zinc finger protein 76-like	0.416573	1.33475	0.018658	0.173502
510522	FGB	fibrinogen beta chain	0.416491	1.33468	0.473023	0.74165
790886	LOC790886	uncharacterized LOC790886	0.416478	1.33467	0.0547327	0.282109
538238	PLK1	polo like kinase 1	0.416054	1.33427	0.00551099	0.104546
532910	LRRC28	leucine rich repeat containing 28	0.415982	1.33421	0.00964021	0.130266
618474	FGF4	fibroblast growth factor 4	0.415931	1.33416	0.00362772	0.0867862
101906662	DEFB3	defensin beta 3	0.415812	1.33405	0.0175705	0.16942
504463	SIRT2	sirtuin 2	0.41579	1.33403	0.0104402	0.134236
767897	C8H9orf64	queuosine salvage protein	0.415643	1.33389	0.0131259	0.148706
614347	ANAPC13	anaphase promoting complex subunit 13	0.415518	1.33378	0.00279679	0.078532
511618	LRIT3	leucine rich repeat, Ig-like and transmembrane domains 3	0.41526	1.33354	0.0678179	0.308525
538921	KIF2B	kinesin family member 2B	0.415221	1.3335	0.0308032	0.21758
100139048	LOC100139048	eukaryotic translation initiation factor 3 subunit E-like	0.415047	1.33334	0.108425	0.381898
100848815	LOC100848815	SLA class II histocompatibility antigen, DQ haplotype D alpha chain-like	0.415001	1.3333	0.362488	0.656161
100295610	MUC13	mucin 13, cell surface associated	0.414997	1.3333	0.0138326	0.151759
783195	LOC783195	ribonuclease 4	0.414917	1.33322	0.15908	0.455473
532836	AHCYL2	adenosylhomocysteinase like 2	0.4149	1.33321	0.0041021	0.0917209
510019	FAM49B	family with sequence similarity 49 member B	0.414886	1.33319	0.0831787	0.336618
768319	MT1E	metallothionein 1E	0.414826	1.33314	0.0417416	0.249938
538485	CXXC5	CXXC finger protein 5	0.414525	1.33286	0.0273241	0.205743
515301	CDC6	cell division cycle 6	0.414368	1.33272	0.0138017	0.151759
507646	TM4SF4	transmembrane 4 L six family member 4	0.414291	1.33264	0.00308022	0.081276
616283	LIN7B	lin-7 homolog B, crumbs cell polarity complex component	0.414223	1.33258	0.0689534	0.310417
514749	RAD51	RAD51 recombinase	0.41403	1.3324	0.0313784	0.21952
539358	RTN4RL1	reticulon 4 receptor like 1	0.414001	1.33238	0.173528	0.472129
532341	OR10K2	olfactory receptor, family 10, subfamily K, member 2	0.4137	1.3321	0.00451217	0.0958767
281565	UGP2	UDP-glucose pyrophosphorylase 2	0.413672	1.33207	0.00613717	0.108777
522017	TAAR4	trace amine-associated receptor 4	0.413213	1.33165	0.0147841	0.157232
508918	SCP2	sterol carrier protein 2	0.413073	1.33152	0.0046323	0.0972989
512609	PLGRKT	plasminogen receptor with a C-terminal lysine	0.413049	1.3315	0.0437598	0.256413
511022	IL23A	interleukin 23 subunit alpha	0.412925	1.33138	0.0485349	0.269441
512481	ERGIC2	ERGIC and golgi 2	0.412545	1.33103	0.00370791	0.0876672
523303	NCR3LG1	natural killer cell cytotoxicity receptor 3 ligand 1	0.412492	1.33098	0.0220594	0.187909
768227	DNAJC24	DnaJ heat shock protein family (Hsp40) member C24	0.412413	1.33091	0.00272006	0.0779484
513970	JTB	jumping translocation breakpoint	0.412055	1.33058	0.0651769	0.303724
514044	DHRS7	dehydrogenase/reductase 7	0.411656	1.33021	0.0701607	0.312052
338445	MAOB	monoamine oxidase B	0.411598	1.33016	0.0627658	0.298848
613778	POLR3G	RNA polymerase III subunit G	0.411501	1.33007	0.045823	0.261494
101905014	LOC101905014	proline-rich protein 13 pseudogene	0.411486	1.33006	0.129696	0.414871
614719	TMEM117	transmembrane protein 117	0.411183	1.32978	0.05355	0.280761
518935	GAS2L1	growth arrest specific 2 like 1	0.411132	1.32973	0.0290738	0.212449
616871	UQCRB	ubiquinol-cytochrome c reductase binding protein	0.411107	1.32971	0.0323014	0.222639
513608	ARG1	arginase 1	0.41077	1.3294	0.0152379	0.159143
514230	L2HGDH	L-2-hydroxyglutarate dehydrogenase	0.410752	1.32938	0.0641408	0.30134
615129	C13H20orf196	chromosome 13 open reading frame, human C20orf196	0.410717	1.32935	0.0138236	0.151759
524692	DOCK3	dedicator of cytokinesis 3	0.410619	1.32926	0.0272365	0.205305
516104	CXCL11	C-X-C motif chemokine ligand 11	0.410529	1.32917	0.174342	0.473289
537985	HIST2H2BE	histone cluster 2, H2be	0.410399	1.32905	0.000244567	0.0302636
510274	PCYT2	phosphate cytidylyltransferase 2, ethanolamine	0.410361	1.32902	0.107878	0.380812
101902632	LOC101902632	immunoglobulin superfamily DCC subclass member 3 pseudogene	0.410241	1.32891	0.0821899	0.334923
107131202	LOC107131202	SWI/SNF-related matrix-associated actin-dependent regulator of chromatin subfamily E member 1-related-like	0.410049	1.32873	0.0274634	0.206235
616240	BCL7A	BCL tumor suppressor 7A	0.409984	1.32867	0.0154025	0.159512
528668	KLHL5	kelch like family member 5	0.409746	1.32845	0.00255535	0.0759528
616199	LOC616199	aldose reductase	0.409596	1.32831	0.158808	0.455237
359722	SAT2	spermidine/spermine N1-acetyltransferase family member 2	0.409476	1.3282	0.0196033	0.177956
524173	LOC524173	pepsin F	0.409187	1.32794	0.048593	0.269573
534254	MTFR2	mitochondrial fission regulator 2	0.409008	1.32777	0.0160105	0.161989
282462	MEA1	male-enhanced antigen 1	0.408996	1.32776	0.0727654	0.317064
787439	C2H2orf72	chromosome 2 open reading frame, human C2orf72	0.408971	1.32774	0.00629936	0.11002
515080	FBXO5	F-box protein 5	0.408919	1.32769	0.0899168	0.347891
505502	FOXP2	forkhead box P2	0.408493	1.3273	0.0510841	0.274347
101906266	LOC101906266	SCAN domain-containing protein 1-like	0.408172	1.327	0.0859104	0.341215
786297	LOC786297	T-cell surface glycoprotein CD8 beta chain-like	0.408056	1.3269	0.05923	0.292523
521237	STK16	serine/threonine kinase 16	0.407986	1.32683	0.0210002	0.183191
101907579	LOC101907579	cystatin-B-like	0.407963	1.32681	0.0660316	0.305469
767819	HASPIN	histone H3 associated protein kinase	0.407868	1.32672	0.0545541	0.281847
101905153	LOC101905153	ral guanine nucleotide dissociation stimulator-like	0.407836	1.32669	0.0382303	0.24071
533456	COL21A1	collagen type XXI alpha 1 chain	0.407414	1.32631	0.21754	0.52335
519557	AADAC	arylacetamide deacetylase (esterase)	0.407355	1.32625	0.0310531	0.218137
617104	FAM162A	family with sequence similarity 162 member A	0.406541	1.3255	0.0405439	0.247055
100296102	LOC100296102	T-cell receptor alpha chain V region 2B4	0.406541	1.3255	0.0301897	0.215987
280910	RGN	regucalcin	0.406233	1.32522	0.0250701	0.197236
514194	CP	ceruloplasmin	0.406229	1.32522	0.122662	0.405045
538435	LOC538435	heterogeneous nuclear ribonucleoproteins A2/B1	0.406109	1.32511	0.00600322	0.108331
327665	NDUFB6	NADH:ubiquinone oxidoreductase subunit B6	0.406011	1.32502	0.0110659	0.13738
768070	TUBB3	tubulin beta 3 class III	0.405985	1.32499	0.0680721	0.308989
504974	OSCP1	organic solute carrier partner 1	0.405919	1.32493	0.0119184	0.141731
780806	ADORA3	adenosine A3 receptor	0.405903	1.32492	0.0895869	0.347733
538490	RASSF7	Ras association domain family member 7	0.405877	1.32489	0.0367775	0.236997
100300099	LOC100300099	olfactory receptor 6C3	0.405818	1.32484	0.284947	0.592105
281692	CKMT1B	creatine kinase, mitochondrial 1B	0.405527	1.32457	0.00863662	0.123315
525355	PPTC7	PTC7 protein phosphatase homolog	0.405474	1.32452	0.165276	0.462236
615565	FIS1	fission, mitochondrial 1	0.405277	1.32434	0.040997	0.248232
538354	TMEFF2	transmembrane protein with EGF like and two follistatin like domains 2	0.405054	1.32414	0.432001	0.710214
404548	SEC16B	SEC16 homolog B, endoplasmic reticulum export factor	0.40471	1.32382	0.116162	0.393455
107131420	FAM187B	family with sequence similarity 187 member B	0.404547	1.32367	0.012658	0.146376
614701	SLC22A23	solute carrier family 22 member 23	0.403897	1.32308	0.0229528	0.190733
518772	MBD3L3	methyl-CpG binding domain protein 3-like 3	0.403857	1.32304	0.0452122	0.260077
615206	LOC615206	centromere protein W pseudogene	0.403822	1.32301	0.152211	0.446455
508130	MCAT	malonyl-CoA-acyl carrier protein transacylase	0.403806	1.32299	0.0505158	0.272845
282110	UCHL5	ubiquitin C-terminal hydrolase L5	0.403802	1.32299	0.00216443	0.0705191
514702	OR2AE1	olfactory receptor, family 2, subfamily AE, member 1	0.403775	1.32297	0.0836125	0.337319
617703	UBE2S	ubiquitin conjugating enzyme E2 S	0.403658	1.32286	0.0496063	0.270803
511497	LOC511497	arginyl aminopeptidase-like 1	0.403626	1.32283	0.0295817	0.213892
613899	UQCRH	ubiquinol-cytochrome c reductase hinge protein	0.403492	1.32271	0.0326545	0.223506
514494	CA5B	carbonic anhydrase 5B	0.403474	1.32269	0.0177455	0.170287
513423	SLC25A21	solute carrier family 25 member 21	0.403357	1.32258	0.00500854	0.100494
614192	C15H11orf74	chromosome 15 C11orf74 homolog	0.403255	1.32249	0.00300093	0.0809306
616970	LOC616970	T-cell receptor alpha chain V region HPB-MLT	0.403209	1.32245	0.0341136	0.228157
280858	MIF	macrophage migration inhibitory factor	0.402928	1.32219	0.290578	0.596432
281717	HAPLN1	hyaluronan and proteoglycan link protein 1	0.402737	1.32201	0.00518435	0.10242
540117	SLITRK2	SLIT and NTRK like family member 2	0.402377	1.32168	0.253512	0.561882
782988	MTERF2	mitochondrial transcription termination factor 2	0.402354	1.32166	0.0478355	0.267394
327692	ALDH6A1	aldehyde dehydrogenase 6 family member A1	0.402079	1.32141	0.00719472	0.115704
282386	TMSB4X	thymosin beta 4, X-linked	0.40197	1.32131	0.167881	0.465076
100297153	FARP2	FERM, RhoGEF and pleckstrin domain protein 2	0.401813	1.32117	0.0745345	0.321144
100299504	HHIPL1	HHIP like 1	0.401724	1.32109	0.140755	0.430799
101905979	LOC101905979	thymosin beta-4 pseudogene	0.401533	1.32091	0.132396	0.419116
507290	DEGS1	delta 4-desaturase, sphingolipid 1	0.401382	1.32077	0.0117822	0.140851
100848132	LOC100848132	chymotrypsinogen A	0.401353	1.32075	0.72651	0.884218
509102	PIPOX	pipecolic acid and sarcosine oxidase	0.401216	1.32062	0.145007	0.43617
522467	WNT3A	Wnt family member 3A	0.400846	1.32028	0.200367	0.503547
404107	DEFB13	Beta-defensin 13	0.400691	1.32014	0.0692038	0.310567
107131423	LOC107131423	proline and serine-rich protein 3-like	0.400679	1.32013	0.0831968	0.336625
751575	SECTM1A	secreted and transmembrane protein 1A	0.400667	1.32012	0.15423	0.448974
514332	LCT	lactase	0.400639	1.32009	0.105423	0.376405
530330	GANC	glucosidase alpha, neutral C	0.400558	1.32002	0.0860424	0.341474
100296588	C3H1orf162	chromosome 3 open reading frame, human C1orf162	0.400553	1.32001	0.439438	0.715865
615171	CDK10	cyclin dependent kinase 10	0.400438	1.31991	0.0159799	0.161989
515928	SETD7	SET domain containing lysine methyltransferase 7	0.400366	1.31984	0.0306462	0.217436
107131174	LOC107131174	hyaluronidase-1	0.400337	1.31982	0.0144764	0.155004
614287	LOC614287	pregnancy-associated glycoprotein 1	0.400248	1.31973	0.0125178	0.145592
281097	CSH2	chorionic somatomammotropin hormone 2	0.400124	1.31962	0.0046081	0.0969118
281259	DNAJC12	DnaJ heat shock protein family (Hsp40) member C12	0.400045	1.31955	0.036897	0.237041
282149	BCKDHA	branched chain keto acid dehydrogenase E1, alpha polypeptide	0.399805	1.31933	0.0562034	0.285835
539119	ZSCAN30	zinc finger and SCAN domain containing 30	0.39932	1.31889	0.0136758	0.151406
615361	SNN	stannin	0.399262	1.31883	0.064041	0.301009
518625	SLC38A8	solute carrier family 38 member 8	0.399189	1.31877	0.0165073	0.164128
787180	CT47B1	cancer/testis antigen family 147, member B1	0.399164	1.31874	0.159132	0.455473
100124507	LIG1	DNA ligase 1	0.399108	1.31869	0.0264747	0.20313
281748	ECHS1	enoyl-CoA hydratase, short chain 1	0.398941	1.31854	0.00829189	0.120865
616105	TFF2	trefoil factor 2	0.398889	1.31849	0.0683547	0.309419
508264	AFM	afamin	0.398855	1.31846	0.0150967	0.158301
534696	BCO1	beta-carotene oxygenase 1	0.398612	1.31824	0.0138776	0.151759
512500	CYC1	cytochrome c-1	0.398588	1.31822	0.0108636	0.136298
505234	FGD4	FYVE, RhoGEF and PH domain containing 4	0.398472	1.31811	0.00677629	0.113368
513430	HEPACAM2	HEPACAM family member 2	0.398455	1.3181	0.0288926	0.212072
100298347	KAZN	kazrin, periplakin interacting protein	0.398394	1.31804	0.0771226	0.326194
513558	BSCL2	BSCL2, seipin lipid droplet biogenesis associated	0.398127	1.3178	0.0168455	0.165965
768030	MGC137098	uncharacterized protein MGC137098	0.397993	1.31767	0.0672748	0.307363
613635	C22H3orf14	chromosome 22 open reading frame, human C3orf14	0.397959	1.31764	0.0782833	0.3285
527604	TUSC5	tumor suppressor candidate 5	0.397813	1.31751	0.0738494	0.319073
104969266	LOC104969266	pleckstrin homology domain-containing family B member 2 pseudogene	0.397659	1.31737	0.0512228	0.27466
100140861	KLHL23	kelch-like 23 (Drosophila)	0.397558	1.31728	0.0317751	0.220716
523045	PSD2	pleckstrin and Sec7 domain containing 2	0.397496	1.31722	0.0201718	0.179768
785630	LOC785630	zinc finger protein 480-like	0.397189	1.31694	0.0233032	0.191099
512469	MRPS5	mitochondrial ribosomal protein S5	0.397174	1.31693	0.0278022	0.207666
523131	TNFAIP8L3	TNF alpha induced protein 8 like 3	0.396936	1.31671	0.102798	0.37223
520412	TMEM236	transmembrane protein 236	0.396548	1.31635	0.4037	0.688008
533229	ETNK2	ethanolamine kinase 2	0.396312	1.31614	0.0363866	0.236202
767943	TTYH1	tweety family member 1	0.396238	1.31607	0.0127779	0.147102
509348	LBR	lamin B receptor	0.395801	1.31567	0.0068674	0.113586
319096	XCL1	chemokine (C motif) ligand 1	0.395527	1.31542	0.0402807	0.246807
524181	LOC524181	putative protein FAM172B	0.39531	1.31523	0.0431671	0.254246
614370	LOC614370	olfactory receptor 8S1	0.395277	1.3152	0.112056	0.385851
509022	ARHGAP22	Rho GTPase activating protein 22	0.395257	1.31518	0.0842653	0.338031
508629	ALDH2	aldehyde dehydrogenase 2 family (mitochondrial)	0.395206	1.31513	0.000759125	0.0450671
539953	DTL	denticleless E3 ubiquitin protein ligase homolog	0.395155	1.31508	0.0906312	0.348762
100337375	CNTNAP2	contactin associated protein like 2	0.39514	1.31507	0.0276072	0.206661
526379	MYLK3	myosin light chain kinase 3	0.394931	1.31488	0.0532598	0.280023
616051	LOC616051	polyadenylate-binding protein-interacting protein 1 pseudogene	0.394873	1.31483	0.139245	0.428765
107131728	LOC107131728	translation machinery-associated protein 7	0.39487	1.31482	0.106717	0.378452
531531	SLC16A5	solute carrier family 16 member 5	0.394851	1.31481	0.199436	0.502659
101903312	LOC101903312	ferritin light chain pseudogene	0.394629	1.3146	0.0156128	0.160717
534927	PRCP	prolylcarboxypeptidase	0.394475	1.31446	0.00809299	0.120287
787344	ATG10	autophagy related 10	0.394326	1.31433	0.0328321	0.223922
101904595	LOC101904595	kxDL motif-containing protein 1 pseudogene	0.394285	1.31429	0.17721	0.476974
317696	FGFR4	fibroblast growth factor receptor 4	0.394049	1.31408	0.0240318	0.192954
511082	ACAT1	acetyl-CoA acetyltransferase 1	0.393994	1.31403	0.0108587	0.136298
533284	RAB3IP	RAB3A interacting protein	0.393916	1.31396	0.0158687	0.161568
506740	ESPL1	extra spindle pole bodies like 1, separase	0.393878	1.31392	0.103383	0.373139
281217	GUK1	guanylate kinase 1	0.393869	1.31391	0.0133322	0.149304
516537	ACOT6	acyl-CoA thioesterase 6	0.393838	1.31388	0.0668242	0.306783
101903496	LOC101903496	F-box only protein 27-like	0.393824	1.31387	0.011044	0.137304
614406	SYTL2	synaptotagmin like 2	0.39373	1.31379	0.246544	0.554947
783975	LOC783975	melanoma-associated antigen B17	0.393697	1.31376	0.0307012	0.21758
280872	MX1	MX dynamin like GTPase 1	0.393696	1.31375	0.394053	0.679749
408003	ATG4A	autophagy related 4A cysteine peptidase	0.39357	1.31364	0.0081551	0.120471
615149	BLOC1S1	biogenesis of lysosomal organelles complex 1 subunit 1	0.393438	1.31352	0.0136912	0.151406
510495	LMBRD1	LMBR1 domain containing 1	0.393434	1.31352	0.00925317	0.127632
517397	AGL	amylo-alpha-1, 6-glucosidase, 4-alpha-glucanotransferase	0.393363	1.31345	0.00980893	0.131194
517284	PCLO	piccolo presynaptic cytomatrix protein	0.393161	1.31327	0.0101869	0.13276
510761	SLIT1	slit guidance ligand 1	0.393153	1.31326	0.0579144	0.289535
768330	DBI	diazepam binding inhibitor, acyl-CoA binding protein	0.392879	1.31301	0.00634406	0.110261
616748	TRAPPC2	trafficking protein particle complex 2	0.392852	1.31299	0.0303713	0.216752
540124	DKKL1	dickkopf like acrosomal protein 1	0.392716	1.31286	0.0374694	0.238575
280922	SAG	S-antigen visual arrestin	0.392708	1.31286	0.0351844	0.232217
511531	LOC511531	guanylate-binding protein 1	0.392494	1.31266	0.274014	0.582418
104968472	SLC25A23	solute carrier family 25 member 23	0.3924	1.31257	0.018857	0.174272
515149	LOC515149	myeloid-associated differentiation marker	0.392372	1.31255	0.0408186	0.247851
100139803	TMEFF1	transmembrane protein with EGF like and two follistatin like domains 1	0.392122	1.31232	0.347231	0.643081
539073	OSGIN2	oxidative stress induced growth inhibitor family member 2	0.3921	1.3123	0.0172819	0.168038
521567	TRIM64	tripartite motif containing 64	0.392057	1.31226	0.036552	0.236792
517059	SGCD	sarcoglycan delta	0.392035	1.31224	0.133855	0.421397
515575	TPP1	tripeptidyl peptidase 1	0.391964	1.31218	0.00498499	0.100194
615521	LOC615521	GrpE-like 2, mitochondrial-like	0.391397	1.31166	0.0461964	0.262515
404189	NME1	non-metastatic cells 1, protein (NM23A) expressed in	0.39128	1.31156	0.0729535	0.317276
509471	UBE2L6	ubiquitin conjugating enzyme E2 L6	0.391268	1.31155	0.0505253	0.272845
787272	FOXI3	forkhead box I3	0.391171	1.31146	0.0153486	0.159512
782941	LOC782941	olfactory receptor 52K1	0.391006	1.31131	0.0490215	0.270488
510538	ASF1B	anti-silencing function 1B histone chaperone	0.390855	1.31117	0.183695	0.485018
282107	UBE2A	ubiquitin conjugating enzyme E2 A	0.390776	1.3111	0.00643222	0.111041
783664	NATD1	N-acetyltransferase domain containing 1	0.390584	1.31092	0.00623021	0.109334
281978	PDE6H	phosphodiesterase 6H	0.390541	1.31088	0.162289	0.458647
281553	TSHR	thyroid stimulating hormone receptor	0.390403	1.31076	0.00843232	0.121391
527979	LRRC6	leucine rich repeat containing 6	0.39032	1.31068	0.0138399	0.151759
527835	OTOP2	otopetrin 2	0.390246	1.31062	0.010123	0.132544
614252	RASL12	RAS like family 12	0.390069	1.31046	0.0695985	0.311091
509072	CARF	calcium responsive transcription factor	0.389932	1.31033	0.00618775	0.109209
507217	LNP1	leukemia NUP98 fusion partner 1	0.389849	1.31026	0.0151468	0.158595
615291	LOC615291	ferritin light chain pseudogene	0.389691	1.31011	0.0388059	0.242327
516742	LOC516742	uncharacterized LOC516742	0.389579	1.31001	0.0482341	0.268598
613633	SPRED3	sprouty related EVH1 domain containing 3	0.389463	1.30991	0.0284672	0.210338
613357	ERP29	endoplasmic reticulum protein 29	0.38922	1.30968	0.0117609	0.140761
515950	HDC	histidine decarboxylase	0.389206	1.30967	0.0477587	0.267197
783665	DAAM2	dishevelled associated activator of morphogenesis 2	0.389162	1.30963	0.0759359	0.323535
517345	ARL1	ADP ribosylation factor like GTPase 1	0.38908	1.30956	0.00560256	0.105619
101907893	LOC101907893	spermatogenesis-associated protein 31E1-like	0.388943	1.30943	0.0497315	0.271198
100336821	LOC100336821	parkin coregulated gene protein homolog	0.388913	1.30941	0.115198	0.391081
507945	DUT	deoxyuridine triphosphatase	0.388405	1.30895	0.0270373	0.204559
522128	LOC522128	carcinoembryonic antigen-related cell adhesion molecule 21	0.388195	1.30876	0.0378566	0.239606
768245	PLPP7	phospholipid phosphatase 7 (inactive)	0.388042	1.30862	0.0537372	0.281093
617723	CRIPT	CXXC repeat containing interactor of PDZ3 domain	0.387966	1.30855	0.0246378	0.195318
539960	STX11	syntaxin 11	0.387872	1.30846	0.102675	0.372154
536281	FAT3	FAT atypical cadherin 3	0.387864	1.30845	0.148652	0.441455
617602	EXD1	exonuclease 3'-5' domain containing 1	0.38782	1.30841	0.0110042	0.137059
788100	LOC788100	olfactory receptor 4K13	0.387813	1.30841	0.0698608	0.311565
282237	GABRA3	gamma-aminobutyric acid type A receptor alpha3 subunit	0.387287	1.30793	0.0682529	0.309126
506760	CARHSP1	calcium regulated heat stable protein 1	0.386986	1.30766	0.0114093	0.139314
505376	FBXO15	F-box protein 15	0.386814	1.3075	0.0548961	0.282405
788928	LOC788928	zinc finger protein 11	0.386802	1.30749	0.297522	0.602322
524646	C1QTNF8	C1q and TNF related 8	0.386713	1.30741	0.0931133	0.353934
510631	LOC510631	heterogeneous nuclear ribonucleoproteins A2/B1-like	0.386687	1.30739	0.0112085	0.137695
505660	OR8G5	olfactory receptor, family 8, subfamily G, member 5	0.386666	1.30737	0.0877544	0.344657
505033	LOC505033	cystatin-9-like	0.386341	1.30707	0.493924	0.75459
327680	NDUFS4	NADH:ubiquinone oxidoreductase subunit S4	0.386211	1.30696	0.00684708	0.113455
539000	RAB29	RAB29, member RAS oncogene family	0.386161	1.30691	0.0179692	0.171312
784522	LOC784522	zinc finger protein 322	0.385994	1.30676	0.117474	0.396282
516866	ALPK3	alpha kinase 3	0.385726	1.30652	0.0320771	0.222236
540452	SBSN	suprabasin	0.385724	1.30652	0.0100271	0.132018
787369	LOC787369	olfactory receptor 5D13	0.385638	1.30644	0.0483523	0.268893
282574	GDF9	growth differentiation factor 9	0.385587	1.30639	0.0846422	0.338866
613482	LTB4R	leukotriene B4 receptor	0.385467	1.30628	0.0109394	0.13675
541084	MBD5	methyl-CpG binding domain protein 5	0.385428	1.30625	0.00680555	0.113368
104968444	LOC104968444	tumor necrosis factor receptor superfamily member 10B-like	0.385401	1.30622	0.425797	0.704949
526956	ACAD11	acyl-CoA dehydrogenase family member 11	0.385318	1.30615	0.0142606	0.154222
100336670	LOC100336670	voltage-dependent L-type calcium channel subunit alpha-1F	0.385087	1.30594	0.242939	0.550842
100138344	FAM180B	family with sequence similarity 180 member B	0.38508	1.30593	0.134125	0.421859
525400	LOC525400	melanoma-associated antigen 9	0.385073	1.30593	0.0816956	0.334199
532693	NUDCD2	NudC domain containing 2	0.385056	1.30591	0.00863239	0.123315
282701	ATP5F1	ATP synthase, H+ transporting, mitochondrial Fo complex subunit B1	0.384901	1.30577	0.020434	0.180879
508809	DHFR	dihydrofolate reductase	0.38484	1.30571	0.00689047	0.113784
513010	CREB3L3	cAMP responsive element binding protein 3 like 3	0.384809	1.30569	0.0188714	0.174326
536284	ECHDC1	ethylmalonyl-CoA decarboxylase 1	0.38473	1.30562	0.00797257	0.119563
532108	LOC532108	ornithine decarboxylase-like	0.384599	1.3055	0.196706	0.500384
617210	ETFB	electron transfer flavoprotein beta subunit	0.384572	1.30547	0.00196966	0.0681306
786529	SLC25A53	solute carrier family 25 member 53	0.384561	1.30546	0.0610947	0.296251
783660	PRG3	proteoglycan 3	0.384484	1.30539	0.0539225	0.281268
615679	FLOT2	flotillin 2	0.384482	1.30539	0.00479172	0.0989218
614276	MED10	mediator complex subunit 10	0.384291	1.30522	0.0464064	0.263205
280873	MX2	MX dynamin like GTPase 2	0.383828	1.3048	0.368518	0.660834
526961	LRRC40	leucine rich repeat containing 40	0.383713	1.3047	0.0042196	0.0926326
507884	MYOT	myotilin	0.383603	1.3046	0.383414	0.671057
613918	FAM155B	family with sequence similarity 155 member B	0.383417	1.30443	0.0482032	0.268499
613505	GPR143	G protein-coupled receptor 143	0.383281	1.3043	0.0168815	0.166112
527597	TRPM6	transient receptor potential cation channel subfamily M member 6	0.383069	1.30411	0.326507	0.625312
534321	SOX6	SRY-box 6	0.382929	1.30399	0.0178301	0.170859
506924	FGF13	fibroblast growth factor 13	0.382889	1.30395	0.051395	0.274691
100337407	HIST1H4D	histone cluster 1, H4d	0.382827	1.30389	0.124804	0.407597
404138	PFDN2	prefoldin subunit 2	0.382399	1.30351	0.0346409	0.23066
539455	RNF141	ring finger protein 141	0.382385	1.30349	0.0182923	0.172084
525923	CLPS	colipase, pancreatic	0.382258	1.30338	0.661153	0.854155
100140544	BOSTAUV1R418	vomeronasal 1 receptor bosTauV1R418	0.382188	1.30332	0.170022	0.46844
786256	LOC786256	high mobility group nucleosome-binding domain-containing protein 4	0.381907	1.30306	0.0451064	0.259926
613529	LINGO4	leucine rich repeat and Ig domain containing 4	0.38189	1.30305	0.065296	0.303856
539417	C1GALT1	core 1 synthase, glycoprotein-N-acetylgalactosamine 3-beta-galactosyltransferase 1	0.381738	1.30291	0.022198	0.188591
788288	TAB3	TGF-beta activated kinase 1 and MAP3K7 binding protein 3	0.381617	1.3028	0.0110821	0.137445
534640	PSMB5	proteasome subunit beta 5	0.381476	1.30267	0.0204078	0.180879
521764	MYH7B	myosin heavy chain 7B	0.381264	1.30248	0.0731717	0.317666
512098	CES1	carboxylesterase 1 (monocyte/macrophage serine esterase 1)	0.381186	1.30241	0.0290643	0.212449
615846	CHCHD10	coiled-coil-helix-coiled-coil-helix domain containing 10	0.381104	1.30234	0.0141745	0.153614
512971	POLR2E	RNA polymerase II subunit E	0.380927	1.30218	0.0606251	0.29565
282446	IDH3A	isocitrate dehydrogenase 3 (NAD(+)) alpha	0.380801	1.30206	0.150588	0.443596
513237	SBDS	SBDS, ribosome maturation factor	0.380742	1.30201	0.000493139	0.0383514
515823	LOC515823	keratin, type II cytoskeletal 8 pseudogene	0.380617	1.3019	0.145865	0.437216
539251	AUNIP	aurora kinase A and ninein interacting protein	0.380596	1.30188	0.0130921	0.148669
104975351	LOC104975351	uncharacterized LOC104975351	0.380582	1.30187	0.0711812	0.314185
615906	LSS	lanosterol synthase	0.38057	1.30186	0.311672	0.613541
537837	CPZ	carboxypeptidase Z	0.380552	1.30184	0.304342	0.607115
509795	DUS2	dihydrouridine synthase 2	0.380544	1.30183	0.0190126	0.174774
100138864	LOC100138864	eukaryotic initiation factor 4A-II pseudogene	0.380476	1.30177	0.176387	0.476185
505060	CYP51A1	cytochrome P450, family 51, subfamily A, polypeptide 1	0.380473	1.30177	0.262919	0.571344
107132247	LOC107132247	ubiquitin-like protein 5	0.380236	1.30155	0.057108	0.287734
538992	ICA1L	islet cell autoantigen 1 like	0.380057	1.30139	0.0409813	0.248232
787763	GRXCR2	glutaredoxin and cysteine rich domain containing 2	0.380017	1.30136	0.0907778	0.348934
613799	LOC613799	olfactory receptor-like protein OLF3	0.379937	1.30128	0.0182333	0.17201
783884	LOC783884	olfactory receptor, family 5, subfamily H, member 1-like	0.379858	1.30121	0.03912	0.243548
510796	LONP1	lon peptidase 1, mitochondrial	0.379843	1.3012	0.0240378	0.192954
107131943	LOC107131943	uncharacterized LOC107131943	0.379837	1.30119	0.0152547	0.159185
101901987	LOC101901987	epididymal-specific lipocalin-8	0.379559	1.30094	0.0965434	0.360858
100336940	SPTLC3	serine palmitoyltransferase long chain base subunit 3	0.379408	1.30081	0.118747	0.398377
783254	SAMD12	sterile alpha motif domain containing 12	0.379166	1.30059	0.0456627	0.261224
530908	CREG1	cellular repressor of E1A stimulated genes 1	0.37904	1.30048	0.0287431	0.211471
528939	FAM160A1	family with sequence similarity 160 member A1	0.379029	1.30047	0.0394745	0.243983
533174	SNX25	sorting nexin 25	0.378824	1.30028	0.0404916	0.246951
281964	PAG1	pregnancy-associated glycoprotein 1	0.378712	1.30018	0.0442446	0.25776
512830	RNASEH2A	ribonuclease H2 subunit A	0.378699	1.30017	0.0164304	0.163952
788401	OR13F1	olfactory receptor, family 13, subfamily F, member 1	0.378611	1.30009	0.0614573	0.296677
615427	SKP1	S-phase kinase associated protein 1	0.378521	1.30001	0.0223089	0.18883
337898	PAG4	pregnancy-associated glycoprotein 4	0.378373	1.29988	0.0353259	0.232628
100296455	SLN	sarcolipin	0.378308	1.29982	0.605115	0.823701
781977	LOC781977	secreted and transmembrane 1-like	0.378063	1.2996	0.150045	0.443013
527553	CRP	C-reactive protein	0.378049	1.29958	0.0216805	0.186276
504548	LOC504548	ubiquitin D	0.377997	1.29954	0.100367	0.367748
281365	ODC1	ornithine decarboxylase 1	0.377967	1.29951	0.240318	0.54857
338057	NDUFS5	NADH:ubiquinone oxidoreductase subunit S5	0.377831	1.29939	0.00629114	0.109993
515270	GAMT	guanidinoacetate N-methyltransferase	0.377825	1.29938	0.0234877	0.191617
613802	TMEM14C	transmembrane protein 14C	0.377787	1.29935	0.00567492	0.105702
511801	UBE2D4	ubiquitin conjugating enzyme E2 D4 (putative)	0.377646	1.29922	0.00398089	0.0902048
504615	FETUB	fetuin B	0.37758	1.29916	0.0135763	0.150855
507423	LOC507423	olfactory receptor 13	0.377546	1.29913	0.0539974	0.281268
508530	PSMC3IP	PSMC3 interacting protein	0.377505	1.29909	0.0834354	0.337154
521207	LOC521207	protein ZNF365	0.377122	1.29875	0.0997789	0.366909
101906048	LOC101906048	putative teratocarcinoma-derived growth factor 3	0.377063	1.2987	0.0375878	0.239011
107131226	LOC107131226	thyroglobulin-like	0.376856	1.29851	0.0542857	0.281268
506632	KLHL21	kelch like family member 21	0.376605	1.29828	0.0183033	0.1721
538931	NAA38	N(alpha)-acetyltransferase 38, NatC auxiliary subunit	0.376183	1.2979	0.00553069	0.104823
280828	CXCL8	C-X-C motif chemokine ligand 8	0.376094	1.29782	0.0499658	0.271898
107131190	LOC107131190	uncharacterized LOC107131190	0.37609	1.29782	0.0116663	0.140488
527051	CIDEA	cell death-inducing DFFA-like effector a	0.375968	1.29771	0.112221	0.38603
518905	SLC20A2	solute carrier family 20 member 2	0.375802	1.29756	0.144136	0.434927
104968894	LOC104968894	exocyst complex component 1-like	0.375668	1.29744	0.213148	0.518128
615777	ANKS1B	ankyrin repeat and sterile alpha motif domain containing 1B	0.375577	1.29736	0.0501816	0.272278
783335	IL17RE	interleukin 17 receptor E	0.375437	1.29723	0.0408112	0.247851
787225	LOC787225	keratin associated protein-like	0.375253	1.29707	0.0338761	0.22731
751808	WC-7	WC1 isolate CH149	0.375211	1.29703	0.0625981	0.298742
101904447	LOC101904447	HIG1 domain family member 1A, mitochondrial pseudogene	0.375211	1.29703	0.0759249	0.323535
508592	CCDC153	coiled-coil domain containing 153	0.375134	1.29696	0.0285916	0.210801
504219	LOC504219	5'-AMP-activated protein kinase subunit gamma-2	0.374932	1.29678	0.0618485	0.297117
514123	INPP5K	inositol polyphosphate-5-phosphatase K	0.374919	1.29677	0.0614894	0.296688
493988	SLC14A1	solute carrier family 14 member 1 (Kidd blood group)	0.374486	1.29638	0.652497	0.850035
511239	MGC137211	protein HP-25 homolog 2	0.374372	1.29628	0.0353775	0.232743
618039	APOC2	apolipoprotein C2	0.37434	1.29625	0.195095	0.498695
614390	MORF4L1	mortality factor 4 like 1	0.374002	1.29594	0.113776	0.388646
518880	RBX1	ring-box 1	0.373915	1.29586	0.0583614	0.290184
617135	LOC617135	interferon omega-1	0.373853	1.29581	0.0993819	0.366298
100336599	LOC100336599	arylsulfatase D	0.373747	1.29571	0.195834	0.499326
505523	WFDC3	WAP four-disulfide core domain 3	0.373561	1.29555	0.0937269	0.355212
101902553	PRR35	proline rich 35	0.373459	1.29546	0.0457338	0.261412
100337430	LOC100337430	homeobox protein aristaless-like 4	0.373455	1.29545	0.0461669	0.262515
515704	LOC515704	putative olfactory receptor 2B3	0.373401	1.2954	0.0604533	0.295302
510593	PSMB9	proteasome subunit beta 9	0.373283	1.2953	0.077542	0.32703
508090	FGL1	fibrinogen like 1	0.373245	1.29526	0.102607	0.372105
282214	CYP3A5	cytochrome P450, subfamily IIIA (niphedipine oxidase), polypeptide 4	0.373226	1.29525	0.0610386	0.296251
540396	HIVEP2	human immunodeficiency virus type I enhancer binding protein 2	0.373183	1.29521	0.0508101	0.27349
615390	BRI3	brain protein I3	0.373161	1.29519	0.00824226	0.120757
107133203	LOC107133203	olfactory receptor 1S1-like	0.373141	1.29517	0.00539199	0.103629
282119	VDAC1	voltage dependent anion channel 1	0.373057	1.29509	0.00244553	0.0740792
100139996	LOC100139996	zinc finger protein 480-like	0.3726	1.29468	0.110101	0.383819
523360	CARD14	caspase recruitment domain family member 14	0.372405	1.29451	0.00993559	0.131658
100139204	BOSTAUV1R404	vomeronasal 1 receptor bosTauV1R404	0.372376	1.29448	0.023528	0.191641
510729	TRPT1	tRNA phosphotransferase 1	0.372305	1.29442	0.0475885	0.266813
100190915	LOC100190915	uncharacterized LOC100190915	0.372203	1.29433	0.0660488	0.305479
327669	IDH2	isocitrate dehydrogenase (NADP(+)) 2, mitochondrial	0.372144	1.29428	0.108545	0.382029
508956	CUTA	cutA divalent cation tolerance homolog	0.372067	1.29421	0.01813	0.17173
282716	VDAC3	voltage dependent anion channel 3	0.371958	1.29411	0.0786122	0.328792
506958	PQLC3	PQ loop repeat containing 3	0.371884	1.29404	0.0800846	0.331681
785529	CBARP	CACN beta subunit associated regulatory protein	0.371741	1.29391	0.161578	0.457961
614967	SUMO1	small ubiquitin-like modifier 1	0.371729	1.2939	0.0612421	0.296475
533057	IARS2	isoleucyl-tRNA synthetase 2, mitochondrial	0.371726	1.2939	0.0201929	0.179768
101903758	LOC101903758	mitochondrial import receptor subunit TOM6 homolog pseudogene	0.371536	1.29373	0.261627	0.570321
338053	ATP5G1	ATP synthase, H+ transporting, mitochondrial Fo complex subunit C1 (subunit 9)	0.371528	1.29372	0.0372837	0.238258
511509	LOC511509	olfactory receptor-like protein DTMT	0.371244	1.29347	0.0221823	0.188536
520650	SIL1	SIL1 nucleotide exchange factor	0.371199	1.29343	0.0176355	0.169787
787194	HOXA13	homeobox A13	0.371155	1.29339	0.0541404	0.281268
617367	RRAGC	Ras related GTP binding C	0.370935	1.29319	0.0197731	0.178401
100848513	LOC100848513	60S ribosomal protein L10-like	0.370833	1.2931	0.494809	0.755239
282150	BCKDHB	branched chain keto acid dehydrogenase E1 subunit beta	0.370681	1.29296	0.0161354	0.16243
507054	IL33	interleukin 33	0.369795	1.29217	0.0328999	0.22407
100300760	LOC100300760	receptor-type tyrosine-protein phosphatase V	0.36966	1.29205	0.100402	0.367748
506090	XIRP2	xin actin binding repeat containing 2	0.369578	1.29197	0.270947	0.579727
538164	DNAL1	dynein axonemal light chain 1	0.369553	1.29195	0.0191532	0.175293
407998	F11	coagulation factor XI	0.369297	1.29172	0.0248588	0.19611
539788	CBX3	chromobox 3	0.369207	1.29164	0.546283	0.786062
614849	LAMTOR1	late endosomal/lysosomal adaptor, MAPK and MTOR activator 1	0.369036	1.29149	0.0233207	0.191167
615493	ZNF219	zinc finger protein 219	0.368921	1.29139	0.0991365	0.365656
538522	ASPRV1	aspartic peptidase retroviral like 1	0.368912	1.29138	0.0440135	0.257283
613597	FBXO40	F-box protein 40	0.368884	1.29135	0.0607751	0.295959
100297617	DEFB1	beta-defensin 1	0.368846	1.29132	0.0360325	0.23472
783525	CARNS1	carnosine synthase 1	0.368762	1.29124	0.0152428	0.159143
781850	THAP2	THAP domain containing 2	0.368712	1.2912	0.002726	0.0779484
523430	SLC25A41	solute carrier family 25 member 41	0.368676	1.29117	0.0786225	0.328792
512583	ACKR2	atypical chemokine receptor 2	0.368674	1.29117	0.0406402	0.247385
281874	ITGAL	integrin subunit alpha L	0.368345	1.29087	0.0983073	0.364431
513309	GFM1	G elongation factor mitochondrial 1	0.36825	1.29079	0.0833641	0.337098
540239	EVX1	even-skipped homeobox 1	0.368216	1.29076	0.0298817	0.214684
100138447	GJA10	gap junction protein alpha 10	0.368055	1.29061	0.0820056	0.334641
104974262	LOC104974262	olfactory receptor 51I2-like	0.368005	1.29057	0.0692321	0.310567
785867	LOC785867	rho-related BTB domain-containing protein 2-like	0.3679	1.29047	0.071918	0.316203
100299267	PDP2	pyruvate dehyrogenase phosphatase catalytic subunit 2	0.367586	1.29019	0.0800237	0.331631
404179	LYVE1	lymphatic vessel endothelial hyaluronan receptor 1	0.367437	1.29006	0.0866118	0.342674
519934	H2B	histone H2B-like	0.36721	1.28986	0.0594474	0.292829
517724	GSTT1	glutathione S-transferase theta 1	0.367089	1.28975	0.368324	0.660803
616523	PRELID3B	PRELI domain containing 3B	0.367026	1.28969	0.0933826	0.354498
613916	CEP19	centrosomal protein 19	0.366645	1.28935	0.0162716	0.162842
505154	LOR	loricrin	0.366241	1.28899	0.0366973	0.236944
281800	PROKR1	prokineticin receptor 1	0.366209	1.28896	0.0442257	0.25776
513128	RPL7A	ribosomal protein L7a	0.366146	1.28891	0.145661	0.43711
614788	HSF4	heat shock transcription factor 4	0.365985	1.28876	0.0970147	0.36155
530929	LOC530929	cytochrome P450, family 2, subfamily J	0.365974	1.28875	0.131414	0.417427
510957	MRPL19	mitochondrial ribosomal protein L19	0.365821	1.28862	0.0278505	0.207952
100196899	LOC100196899	uncharacterized LOC100196899	0.365785	1.28858	0.0348455	0.231095
789200	PRR33	proline rich 33	0.365783	1.28858	0.0983386	0.364458
518896	ADD2	adducin 2	0.365655	1.28847	0.0827273	0.336117
518646	GPA33	glycoprotein A33	0.365559	1.28838	0.0508082	0.27349
787139	HRK	harakiri, BCL2 interacting protein	0.3655	1.28833	0.078858	0.329327
504632	CNNM2	cyclin and CBS domain divalent metal cation transport mediator 2	0.365426	1.28826	0.0271063	0.204703
100125309	TSC22D3	TSC22 domain family member 3	0.365357	1.2882	0.0917537	0.351238
617388	LOC617388	olfactory receptor 8S1	0.365355	1.2882	0.0186611	0.173502
786512	LOC786512	protocadherin beta-17	0.36529	1.28814	0.102542	0.371934
511363	SPATA20	spermatogenesis associated 20	0.365285	1.28814	0.158448	0.454804
107131236	LOC107131236	serine protease inhibitor Kazal-type 4-like	0.365195	1.28806	0.0673851	0.307502
616625	AQP12B	aquaporin 12B	0.365168	1.28803	0.0220881	0.188047
100462649	GYPB	glycophorin B	0.364813	1.28771	0.0232246	0.191078
281785	GLUD1	glutamate dehydrogenase 1	0.364793	1.2877	0.00239964	0.0735699
616627	HIST1H2BN	histone cluster 1, H2bk	0.364759	1.28767	0.215684	0.520844
533177	SCARB2	scavenger receptor class B member 2	0.364545	1.28748	0.0039572	0.0902048
538870	NKX2-5	NK2 homeobox 5	0.364375	1.28732	0.028004	0.208297
520508	ADH4	alcohol dehydrogenase 4 (class II), pi polypeptide	0.364274	1.28723	0.0611566	0.296344
327702	NDUFAB1	NADH:ubiquinone oxidoreductase subunit AB1	0.364188	1.28716	0.0108097	0.136284
539091	TRIM45	tripartite motif containing 45	0.364032	1.28702	0.0768352	0.325515
785155	LOC785155	keratin-associated protein 13-1	0.364008	1.287	0.0380923	0.24023
507477	ALDH7A1	aldehyde dehydrogenase 7 family member A1	0.364004	1.28699	0.0102724	0.133281
538495	ILDR1	immunoglobulin like domain containing receptor 1	0.363973	1.28697	0.0327172	0.223715
614033	CHCHD2	coiled-coil-helix-coiled-coil-helix domain containing 2	0.363873	1.28688	0.026744	0.203895
514662	LOC514662	olfactory receptor 2A2	0.363872	1.28688	0.025634	0.200302
511835	CCDC78	coiled-coil domain containing 78	0.363813	1.28682	0.0750054	0.321949
521676	LOC521676	putative olfactory receptor 52P1	0.363749	1.28677	0.0279936	0.208297
788626	LOC788626	olfactory receptor 7A17	0.363722	1.28674	0.110721	0.38419
101907522	LENG9	leukocyte receptor cluster member 9	0.363591	1.28662	0.167839	0.465076
523644	SHROOM2	shroom family member 2	0.363582	1.28662	0.0881582	0.345058
518075	ATP7B	ATPase copper transporting beta	0.363523	1.28656	0.0268258	0.204019
509745	DPM3	dolichyl-phosphate mannosyltransferase subunit 3	0.363516	1.28656	0.120697	0.402055
616819	LOC616819	histone H3.1	0.363013	1.28611	0.26085	0.569353
281427	PRNP	prion protein	0.362968	1.28607	0.00360276	0.0865928
538710	G6PC	glucose-6-phosphatase catalytic subunit	0.362965	1.28607	0.0502156	0.272391
519982	RAB33B	RAB33B, member RAS oncogene family	0.36261	1.28575	0.0137735	0.151759
281194	GJB1	gap junction protein beta 1	0.362601	1.28574	0.0175726	0.16942
534150	OPTN	optineurin	0.362315	1.28549	0.00894478	0.125309
513116	DDHD2	DDHD domain containing 2	0.362298	1.28547	0.0224285	0.189587
782847	ZHX1	zinc fingers and homeoboxes 1	0.362259	1.28544	0.00550033	0.104546
536606	TMEM235	transmembrane protein 235	0.361648	1.28489	0.0574797	0.288678
512451	ZHX3	zinc fingers and homeoboxes 3	0.361615	1.28486	0.0634479	0.300092
282394	UQCRC2	ubiquinol-cytochrome c reductase core protein 2	0.361605	1.28485	0.00835541	0.120865
101907622	LOC101907622	ADP-ribosyl cyclase/cyclic ADP-ribose hydrolase 1 pseudogene	0.361379	1.28465	0.105055	0.375934
524075	PDK2	pyruvate dehydrogenase kinase 2	0.361344	1.28462	0.0467134	0.263707
100298683	FAM43B	family with sequence similarity 43 member B	0.361274	1.28456	0.020196	0.179768
784268	TNFRSF17	TNF receptor superfamily member 17	0.361051	1.28436	0.00503448	0.100676
515757	AFG3L2	AFG3 like matrix AAA peptidase subunit 2	0.361001	1.28432	0.0877894	0.344657
282136	GRK3	G protein-coupled receptor kinase 3	0.360875	1.2842	0.0151782	0.158791
536426	MICU3	mitochondrial calcium uptake family member 3	0.360865	1.2842	0.0568662	0.287355
533016	SLC27A5	solute carrier family 27 member 5	0.360854	1.28419	0.0653306	0.303856
540234	FAM46A	family with sequence similarity 46 member A	0.36079	1.28413	0.0564487	0.286444
536960	CYB5R2	cytochrome b5 reductase 2	0.360691	1.28404	0.0726681	0.317064
517251	TMEM242	transmembrane protein 242	0.360627	1.28398	0.0111937	0.137695
327704	NDUFA4	NDUFA4, mitochondrial complex associated	0.360306	1.2837	0.0227719	0.190399
282479	SLC25A5	solute carrier family 25 member 5	0.36017	1.28358	0.105425	0.376405
520302	VRK3	vaccinia related kinase 3	0.36013	1.28354	0.0857282	0.340904
515152	OPN4	opsin 4	0.359978	1.28341	0.0684075	0.309419
505843	ERICH3	glutamate rich 3	0.359817	1.28326	0.116357	0.39379
528502	LOC528502	olfactory receptor 8K3	0.359739	1.28319	0.0990715	0.365482
513497	CDKN1A	cyclin dependent kinase inhibitor 1A	0.35971	1.28317	0.597693	0.818333
505272	EFCAB1	EF-hand calcium binding domain 1	0.35968	1.28314	0.0544419	0.281409
513057	PLCD3	phospholipase C delta 3	0.35947	1.28295	0.0906982	0.348823
508059	CPNE6	copine 6	0.35927	1.28278	0.0747165	0.321381
768233	ELMOD1	ELMO domain containing 1	0.359257	1.28277	0.0978727	0.363605
614927	IL27	interleukin 27	0.359206	1.28272	0.0577046	0.288959
101907940	LOC101907940	ETS domain-containing transcription factor ERF	0.359168	1.28269	0.30229	0.605715
511999	SHPK	sedoheptulokinase	0.358906	1.28245	0.0519107	0.276118
613446	PLLP	plasmolipin	0.35877	1.28233	0.304817	0.607681
522074	CD70	CD70 molecule	0.358647	1.28222	0.103579	0.373321
507586	CGREF1	cell growth regulator with EF-hand domain 1	0.35859	1.28217	0.0998906	0.366959
540318	ZNF664	zinc finger protein 664	0.35856	1.28215	0.00604776	0.10837
783323	LOC783323	olfactory receptor 51L1-like	0.35836	1.28197	0.0815133	0.334073
535232	KRT86	keratin 86	0.358329	1.28194	0.110459	0.38413
515585	B3GNT2	UDP-GlcNAc:betaGal beta-1,3-N-acetylglucosaminyltransferase 2	0.35829	1.28191	0.193351	0.497147
539333	EMX1	empty spiracles homeobox 1	0.358267	1.28188	0.0294914	0.213599
788754	SMCO1	single-pass membrane protein with coiled-coil domains 1	0.358178	1.28181	0.0351423	0.232089
104969543	LOC104969543	protein Mis18-beta pseudogene	0.358079	1.28172	0.141228	0.431532
100336737	CERK	ceramide kinase	0.357936	1.28159	0.0226321	0.190045
509710	LOC509710	uncharacterized LOC509710	0.35775	1.28143	0.0100101	0.131879
767926	COMMD3	COMM domain containing 3	0.357734	1.28141	0.0192746	0.176227
515716	NKAPL	NFKB activating protein like	0.357639	1.28133	0.0656801	0.304636
514487	STX19	syntaxin 19	0.357548	1.28125	0.0397296	0.245113
506660	NTF4	neurotrophin 4	0.357492	1.2812	0.0847624	0.339062
614912	KCTD17	potassium channel tetramerization domain containing 17	0.357335	1.28106	0.0173559	0.168598
107133064	LOC107133064	WD repeat-containing protein 5B-like	0.357312	1.28104	0.438858	0.715242
515227	LOC515227	putative methyltransferase NSUN5C	0.357275	1.281	0.0647995	0.30312
789148	LOC789148	ras-related protein Rap-1b	0.357164	1.28091	0.156719	0.452882
615852	LOC615852	olfactory receptor 13J1	0.357131	1.28088	0.0537201	0.281076
539492	SIX2	SIX homeobox 2	0.357012	1.28077	0.258217	0.566891
616060	CLEC9A	C-type lectin domain containing 9A	0.356991	1.28075	0.103837	0.373761
617960	F7	coagulation factor VII	0.356854	1.28063	0.0900669	0.347982
104972835	LOC104972835	proprotein convertase subtilisin/kexin type 4-like	0.356823	1.2806	0.16975	0.468201
540913	CCDC86	coiled-coil domain containing 86	0.356723	1.28051	0.36324	0.656962
100140912	LOC100140912	olfactory receptor 2D3	0.356583	1.28039	0.0582419	0.290184
511258	DNTTIP2	deoxynucleotidyltransferase terminal interacting protein 2	0.356472	1.28029	0.0129372	0.148268
100297044	LOC100297044	C-C motif chemokine 14	0.356379	1.28021	0.167079	0.464381
767911	TMEM60	transmembrane protein 60	0.356147	1.28	0.0296226	0.213892
510264	DHRS11	dehydrogenase/reductase 11	0.356054	1.27992	0.136362	0.424895
281816	HINT2	histidine triad nucleotide binding protein 2	0.356048	1.27991	0.134952	0.422678
518117	ATP2A1	ATPase sarcoplasmic/endoplasmic reticulum Ca2+ transporting 1	0.355912	1.27979	0.231513	0.539514
[truncated: 17,969 more rows]
